# Supplementary material for: Scoring System Based on RNA Modification Writer-Related Genes to Predict Overall Survival and Therapeutic Response in Bladder Cancer
Source: Front Immunol. 2021 Aug 26;12:724541. doi: 10.3389/fimmu.2021.724541 (PMC8427805; doi:10.3389/fimmu.2021.724541)
Supplement: Supplementary file 2 [file DataSheet_2.xlsx]

## Sheet: S1
Table-S1: Detailed clinical data of all patients involved in this study
		ID	Gender	Age	TMN stage	Grade	OS	Time (Month)	Dataset
		BT080	M	76	III/IV	High	2	10.4	GSE13507
		BT074	M	73	III/IV	High	2	11.9667	GSE13507
		BT157	M	70	III/IV	High	2	13.2667	GSE13507
		BT159	M	77	III/IV	High	2	10.6667	GSE13507
		BT093	M	60	III/IV	High	2	17.8667	GSE13507
		BT120	F	81	III/IV	High	2	15.1	GSE13507
		BT125	F	73	III/IV	High	2	5.76667	GSE13507
		BT049	M	73	III/IV	High	2	25.8333	GSE13507
		BT068	M	72	III/IV	High	2	15.1	GSE13507
		BT101	M	66	III/IV	High	1	45.6	GSE13507
		BT029	M	64	III/IV	High	2	14.5667	GSE13507
		BT009	F	77	III/IV	High	2	12.5667	GSE13507
		BT097	F	59	III/IV	High	1	48.4333	GSE13507
		BT030	M	68	III/IV	High	1	115.833	GSE13507
		BT024	M	56	III/IV	High	1	120.5	GSE13507
		BT142	F	72	III/IV	High	2	2.13333	GSE13507
		BT019	F	71	III/IV	High	2	3.13333	GSE13507
		BT162	M	42	III/IV	High	1	11.8	GSE13507
		BT155	F	59	III/IV	High	2	15.4667	GSE13507
		BT158	M	66	III/IV	High	2	6.4	GSE13507
		BT122	M	80	III/IV	High	1	34.2333	GSE13507
		BT092	M	71	III/IV	High	2	11.5	GSE13507
		BT129	F	78	III/IV	High	2	7.1	GSE13507
		BT050	M	51	III/IV	High	2	10.2667	GSE13507
		BT108	M	79	III/IV	High	2	6.5	GSE13507
		BT061	M	78	III/IV	High	2	8.7	GSE13507
		BT156	M	64	III/IV	High	2	26.4333	GSE13507
		BT100	M	73	III/IV	High	2	5.23333	GSE13507
		BT096	M	85	II/I	High	2	15.4	GSE13507
		BT128	M	82	II/I	High	2	9.23333	GSE13507
		BT118	M	78	II/I	High	2	3.93333	GSE13507
		BT163	M	72	II/I	High	1	10.8667	GSE13507
		BT090	M	67	II/I	High	1	55.5	GSE13507
		BT102	M	66	II/I	High	1	45.1333	GSE13507
		BT143	M	66	II/I	High	1	22.2667	GSE13507
		BT154	M	65	II/I	High	1	79.3	GSE13507
		BT073	M	64	II/I	High	1	65.2333	GSE13507
		BT070	M	60	II/I	High	1	69.4333	GSE13507
		BT089	F	80	II/I	High	1	56.4667	GSE13507
		BT032	F	65	II/I	High	1	121.2	GSE13507
		BT110	M	66	II/I	High	1	39.7667	GSE13507
		BT166	M	62	II/I	High	1	5.3	GSE13507
		BT117	M	50	II/I	High	1	28.1	GSE13507
		BT071	M	82	II/I	High	2	25.0333	GSE13507
		BT059	M	79	II/I	High	1	78.7333	GSE13507
		BT052	M	77	II/I	High	2	3.16667	GSE13507
		BT067	M	74	II/I	High	2	16.2333	GSE13507
		BT094	M	74	II/I	High	2	28.5333	GSE13507
		BT058	M	73	II/I	High	1	78.8333	GSE13507
		BT141	M	72	II/I	High	2	13.9333	GSE13507
		BT041	M	69	II/I	High	2	35.7	GSE13507
		BT104	M	68	II/I	High	1	44.1	GSE13507
		BT133	M	68	II/I	High	1	30.1	GSE13507
		BT077	M	66	II/I	High	1	60.9	GSE13507
		BT106	M	66	II/I	High	2	31.5333	GSE13507
		BT037	M	52	II/I	High	1	98.2333	GSE13507
		BT152	M	45	II/I	High	1	20.4	GSE13507
		BT051	F	88	II/I	High	2	85.4333	GSE13507
		BT149	F	80	II/I	High	1	21.2333	GSE13507
		BT042	F	75	II/I	High	2	51.7667	GSE13507
		BT144	M	74	III/IV	Low	2	6.86667	GSE13507
		BT014	M	75	III/IV	Low	2	1.03333	GSE13507
		BT124	M	71	III/IV	Low	2	11.0667	GSE13507
		BT010	M	64	III/IV	Low	1	128.967	GSE13507
		BT161	M	51	III/IV	Low	1	15.3667	GSE13507
		BT098	F	65	III/IV	Low	2	4.5	GSE13507
		BT016	M	61	III/IV	Low	2	16.6667	GSE13507
		BT160	M	67	III/IV	Low	1	18.1333	GSE13507
		BT036	M	78	II/I	Low	2	50.3	GSE13507
		BT147	M	70	II/I	Low	1	21.4	GSE13507
		BT072	M	67	II/I	Low	1	67.0667	GSE13507
		BT127	M	67	II/I	Low	1	32.8667	GSE13507
		BT031	M	65	II/I	Low	1	106.6	GSE13507
		BT040	M	64	II/I	Low	2	80.4333	GSE13507
		BT103	M	64	II/I	Low	1	43.5	GSE13507
		BT011	M	63	II/I	Low	1	125.033	GSE13507
		BT131	M	63	II/I	Low	2	23.5667	GSE13507
		BT035	M	61	II/I	Low	1	99.7333	GSE13507
		BT066	M	61	II/I	Low	1	74.1667	GSE13507
		BT060	M	59	II/I	Low	2	70.7333	GSE13507
		BT018	M	58	II/I	Low	1	124.533	GSE13507
		BT099	M	57	II/I	Low	1	47.5	GSE13507
		BT027	M	55	II/I	Low	1	120.167	GSE13507
		BT064	M	49	II/I	Low	1	75.1333	GSE13507
		BT123	M	47	II/I	Low	1	33.7	GSE13507
		BT121	M	43	II/I	Low	1	34.8667	GSE13507
		BT003	M	37	II/I	Low	1	136.367	GSE13507
		BT153	F	67	II/I	Low	1	19	GSE13507
		BT150	F	62	II/I	Low	1	21.2333	GSE13507
		BT012	F	56	II/I	Low	1	125.267	GSE13507
		BT002	F	54	II/I	Low	1	136.967	GSE13507
		BT126	M	87	II/I	Low	1	33.0667	GSE13507
		BT056	M	62	II/I	Low	1	81.6333	GSE13507
		BT111	M	61	II/I	Low	1	38.9667	GSE13507
		BT130	M	60	II/I	Low	2	17.1333	GSE13507
		BT008	M	58	II/I	Low	1	129.933	GSE13507
		BT044	M	58	II/I	Low	1	90.7333	GSE13507
		BT026	M	38	II/I	Low	2	66.3	GSE13507
		BT164	F	70	II/I	Low	1	10.0333	GSE13507
		BT069	F	60	II/I	Low	2	11.2333	GSE13507
		BT105	F	59	II/I	Low	2	5.93333	GSE13507
		BT115	M	55	II/I	Low	1	36.8333	GSE13507
		BT140	M	84	II/I	Low	1	23.5667	GSE13507
		BT048	M	83	II/I	Low	2	65.9333	GSE13507
		BT135	M	83	II/I	Low	2	15.4333	GSE13507
		BT025	M	82	II/I	Low	2	50.4333	GSE13507
		BT006	M	80	II/I	Low	2	15.3	GSE13507
		BT095	M	80	II/I	Low	2	17.6333	GSE13507
		BT020	M	79	II/I	Low	2	65.9333	GSE13507
		BT053	M	79	II/I	Low	1	83.6333	GSE13507
		BT054	M	79	II/I	Low	1	83.6333	GSE13507
		BT078	M	79	II/I	Low	1	60.2	GSE13507
		BT001	M	78	II/I	Low	2	18.1667	GSE13507
		BT076	M	77	II/I	Low	1	61.3333	GSE13507
		BT015	M	76	II/I	Low	1	129.667	GSE13507
		BT021	M	75	II/I	Low	2	3.23333	GSE13507
		BT033	M	74	II/I	Low	2	98	GSE13507
		BT004	M	72	II/I	Low	2	26.9	GSE13507
		BT132	M	72	II/I	Low	1	30.7	GSE13507
		BT013	M	69	II/I	Low	1	130.6	GSE13507
		BT039	M	69	II/I	Low	1	95.3	GSE13507
		BT005	M	68	II/I	Low	2	87.0667	GSE13507
		BT086	M	68	II/I	Low	1	58.0667	GSE13507
		BT137	M	68	II/I	Low	2	17.6667	GSE13507
		BT007	M	67	II/I	Low	2	18.5333	GSE13507
		BT034	M	67	II/I	Low	2	67.0333	GSE13507
		BT057	M	67	II/I	Low	1	80.2	GSE13507
		BT075	M	67	II/I	Low	1	62	GSE13507
		BT082	M	67	II/I	Low	1	59	GSE13507
		BT084	M	67	II/I	Low	2	46.1667	GSE13507
		BT047	M	66	II/I	Low	2	134.967	GSE13507
		BT081	M	66	II/I	Low	2	59.8667	GSE13507
		BT136	M	66	II/I	Low	1	29.3667	GSE13507
		BT038	M	65	II/I	Low	1	106.033	GSE13507
		BT134	M	64	II/I	Low	1	29.7333	GSE13507
		BT022	M	63	II/I	Low	1	120.6	GSE13507
		BT055	M	63	II/I	Low	2	70.9333	GSE13507
		BT088	M	63	II/I	Low	2	36.3	GSE13507
		BT138	M	63	II/I	Low	1	28.4667	GSE13507
		BT145	M	63	II/I	Low	1	20.8333	GSE13507
		BT065	M	62	II/I	Low	1	75.1333	GSE13507
		BT062	M	59	II/I	Low	1	75.3333	GSE13507
		BT146	M	58	II/I	Low	1	21.6333	GSE13507
		BT114	M	57	II/I	Low	1	37.3	GSE13507
		BT165	M	54	II/I	Low	1	6.73333	GSE13507
		BT028	M	53	II/I	Low	1	120.6	GSE13507
		BT043	M	53	II/I	Low	1	92.8333	GSE13507
		BT116	M	52	II/I	Low	1	36.5667	GSE13507
		BT079	M	48	II/I	Low	1	59.6	GSE13507
		BT017	M	45	II/I	Low	1	127.633	GSE13507
		BT109	M	44	II/I	Low	1	41.0667	GSE13507
		BT046	M	43	II/I	Low	1	86.0667	GSE13507
		BT148	M	40	II/I	Low	1	57.8667	GSE13507
		BT091	M	37	II/I	Low	1	52.9667	GSE13507
		BT045	M	35	II/I	Low	1	90.4667	GSE13507
		BT151	M	24	II/I	Low	1	20.4667	GSE13507
		BT085	F	80	II/I	Low	1	58.4333	GSE13507
		BT113	F	80	II/I	Low	2	31.9667	GSE13507
		BT119	F	71	II/I	Low	2	23.5333	GSE13507
		BT023	F	68	II/I	Low	2	22.6667	GSE13507
		BT083	F	68	II/I	Low	1	58.7333	GSE13507
		BT107	F	63	II/I	Low	1	41.8	GSE13507
		BT139	F	45	II/I	Low	1	23.9	GSE13507
		BT063	F	38	II/I	Low	1	75.7	GSE13507
		BT087	F	32	II/I	Low	1	57.6333	GSE13507
		UC_0610_1	M	67	III/IV	High	0	34.06	GSE32548
		UC_0589_1	M	77	II/I	High	0	26.93	GSE32548
		UC_0566_1	F	57	II/I	High	0	12.03	GSE32548
		UC_0552_1	M	38	II/I	High	0	46.19	GSE32548
		UC_0551_1	M	73	II/I	High	1	20.58	GSE32548
		UC_0545_1	M	79	III/IV	High	0	32.91	GSE32548
		UC_0539_1	F	69	III/IV	High	0	40.7	GSE32548
		UC_0533_1	F	62	III/IV	High	0	41.06	GSE32548
		UC_0528_1	M	61	III/IV	High	0	53.72	GSE32548
		UC_0522_1	M	55	II/I	High	0	18.21	GSE32548
		UC_0521_1	M	79	III/IV	High	1	6.48	GSE32548
		UC_0519_1	M	56	III/IV	High	0	56.22	GSE32548
		UC_0518_1	M	70	II/I	High	0	56.12	GSE32548
		UC_0516_1	M	61	III/IV	High	1	3.68	GSE32548
		UC_0513_1a	F	59	II/I	High	0	51.1233	GSE32548
		UC_0507_1	M	71	II/I	High	0	49.38	GSE32548
		UC_0488_2	M	77	II/I	High	0	53.36	GSE32548
		UC_0410_1b	M	80	III/IV	High	0	15.1233	GSE32548
		UC_0399_1	F	65	II/I	High	0	63.85	GSE32548
		UC_0394_1	M	79	III/IV	High	1	6.38	GSE32548
		UC_0386_1	F	83	II/I	Low	0	13.71	GSE32548
		UC_0384_1	M	65	II/I	High	0	29.13	GSE32548
		UC_0376_1	M	58	II/I	High	0	53.82	GSE32548
		UC_0372_1	M	57	III/IV	High	0	58.03	GSE32548
		UC_0368_1	M	71	II/I	Low	0	58.03	GSE32548
		UC_0361_1	M	65	II/I	Low	0	64.64	GSE32548
		UC_0349_2	F	59	II/I	High	0	65.9178	GSE32548
		UC_0343_1	F	83	II/I	Low	0	30.84	GSE32548
		UC_0342_1	M	69	II/I	High	0	63.02	GSE32548
		UC_0339_1	M	83	III/IV	High	1	6.87	GSE32548
		UC_0335_1	M	67	III/IV	High	1	17.69	GSE32548
		UC_0333_1	M	65	II/I	High	0	0.2	GSE32548
		UC_0329_1	F	68	III/IV	High	0	69.93	GSE32548
		UC_0327_1	F	68	II/I	Low	0	14.7	GSE32548
		UC_0322_2	M	75	III/IV	High	0	29.98	GSE32548
		UC_0321_1	F	51	III/IV	Low	1	20.61	GSE32548
		UC_0312_1	F	70	II/I	Low	0	70.72	GSE32548
		UC_0302_1	M	75	II/I	High	0	74.07	GSE32548
		UC_0301_1	M	67	II/I	High	0	36.62	GSE32548
		UC_0299_1	M	77	II/I	High	0	74.33	GSE32548
		UC_0290_1	M	75	II/I	Low	0	74.56	GSE32548
		UC_0287_1	M	75	II/I	High	0	67.92	GSE32548
		UC_0284_1	M	73	II/I	Low	0	69.67	GSE32548
		UC_0283_1	M	80	II/I	High	0	55.69	GSE32548
		UC_0274_1	F	56	II/I	Low	0	71.08	GSE32548
		UC_0267_3	M	84	II/I	High	0	49.15	GSE32548
		UC_0265_1	M	85	III/IV	High	1	11.54	GSE32548
		UC_0263_1	M	51	II/I	Low	0	60.95	GSE32548
		UC_0249_1	M	73	II/I	Low	0	68.55	GSE32548
		UC_0242_1	F	70	III/IV	High	1	3.84658	GSE32548
		UC_0240_1	M	65	II/I	Low	0	39.58	GSE32548
		UC_0237_1	M	75	II/I	High	1	0.59	GSE32548
		UC_0235_1	F	65	II/I	High	0	74.2356	GSE32548
		UC_0231_1	M	81	III/IV	High	0	75.29	GSE32548
		UC_0230_1	M	67	II/I	High	0	67.92	GSE32548
		UC_0226_1	M	76	II/I	Low	0	81.21	GSE32548
		UC_0224_1	M	61	III/IV	High	1	7.53	GSE32548
		UC_0223_1	M	52	II/I	High	0	81.24	GSE32548
		UC_0218_2	M	50	II/I	High	1	60.16	GSE32548
		UC_0215_1	M	69	II/I	High	0	50.6	GSE32548
		UC_0214_1	M	76	III/IV	High	1	6.18	GSE32548
		UC_0213_1	M	78	II/I	Low	0	65.59	GSE32548
		UC_0209_1	M	74	II/I	Low	0	35.97	GSE32548
		UC_0208_1	F	88	II/I	Low	0	49.35	GSE32548
		UC_0207_1	M	67	III/IV	High	0	76.67	GSE32548
		UC_0203_1	M	61	II/I	High	0	84.03	GSE32548
		UC_0200_1	M	83	II/I	Low	0	13.12	GSE32548
		UC_0199_1	M	85	II/I	High	1	36.59	GSE32548
		UC_0196_1	M	90	III/IV	High	1	8.98	GSE32548
		UC_0195_1	F	63	III/IV	High	0	86.43	GSE32548
		UC_0192_1	M	82	II/I	Low	0	85.7753	GSE32548
		UC_0187_1	M	58	II/I	High	0	5.29	GSE32548
		UC_0185_1	F	78	II/I	Low	0	79.4	GSE32548
		UC_0176_2	M	77	II/I	Low	0	82.85	GSE32548
		UC_0173_1	F	70	II/I	Low	0	73.1507	GSE32548
		UC_0170_1	M	68	II/I	High	0	85.22	GSE32548
		UC_0169_1	M	72	II/I	High	0	71.34	GSE32548
		UC_0166_1	M	71	III/IV	High	0	88.14	GSE32548
		UC_0162_1	M	46	II/I	Low	0	54.31	GSE32548
		UC_0159_1	F	83	II/I	Low	0	37.87	GSE32548
		UC_0152_1	M	85	II/I	High	0	27.35	GSE32548
		UC_0147_1	F	81	II/I	Low	0	84.8877	GSE32548
		UC_0145_1	M	70	II/I	Low	0	84.92	GSE32548
		UC_0138_1	M	67	III/IV	High	0	54.35	GSE32548
		UC_0137_1	M	78	II/I	Low	0	89.0959	GSE32548
		UC_0130_1	F	66	II/I	Low	0	79.3973	GSE32548
		UC_0129_1	M	80	II/I	Low	0	43.7918	GSE32548
		UC_0122_1	M	60	II/I	High	0	82.72	GSE32548
		UC_0120_1	M	59	II/I	High	0	43.04	GSE32548
		UC_0117_1	F	90	III/IV	High	1	0.89	GSE32548
		UC_0115_1	M	82	II/I	Low	0	44.52	GSE32548
		UC_0114_1	F	82	II/I	Low	0	72.2	GSE32548
		UC_0112_1	F	38	II/I	Low	0	88.6	GSE32548
		UC_0111_1	F	81	III/IV	Low	1	14.53	GSE32548
		UC_0106_1	F	78	II/I	Low	0	90.6082	GSE32548
		UC_0101_1	M	82	II/I	Low	0	28.11	GSE32548
		UC_0097_1	M	73	II/I	High	0	91.8575	GSE32548
		UC_0095_1	M	64	III/IV	High	1	29.49	GSE32548
		UC_0093_1	M	69	III/IV	High	1	26.53	GSE32548
		UC_0089_1	M	72	II/I	Low	0	35.74	GSE32548
		UC_0086_1	M	64	III/IV	High	0	78.44	GSE32548
		UC_0080_1	M	59	II/I	Low	0	98.07	GSE32548
		UC_0077_1	M	59	II/I	High	0	32.48	GSE32548
		UC_0075_1	M	64	II/I	Low	1	81.93	GSE32548
		UC_0073_1	M	59	II/I	Low	0	34.9808	GSE32548
		UC_0070_1	M	73	II/I	Low	0	68.45	GSE32548
		UC_0069_1	F	65	III/IV	High	0	97.71	GSE32548
		UC_0067_1	M	84	II/I	Low	0	66.71	GSE32548
		UC_0066_3	M	74	II/I	High	0	27.81	GSE32548
		UC_0060_1	M	69	II/I	Low	1	32.2849	GSE32548
		UC_0059_1	M	52	III/IV	High	0	90.64	GSE32548
		UC_0057_1	M	59	II/I	Low	0	100.34	GSE32548
		UC_0053_1	M	74	II/I	High	1	68.78	GSE32548
		UC_0051_1	M	74	II/I	Low	0	28.73	GSE32548
		UC_0047_1	M	73	II/I	Low	0	10.1918	GSE32548
		UC_0043_1	M	83	II/I	Low	0	19.76	GSE32548
		UC_0041_2	F	74	II/I	Low	1	56.32	GSE32548
		UC_0040_1	F	75	II/I	High	0	1.08	GSE32548
		UC_0034_1	F	75	III/IV	High	0	25.58	GSE32548
		UC_0033_2	M	45	II/I	Low	0	74.04	GSE32548
		UC_0029_1	M	72	II/I	Low	0	22.1918	GSE32548
		UC_0025_1	M	76	II/I	Low	0	66.25	GSE32548
		UC_0023_1	M	68	III/IV	High	0	75.98	GSE32548
		UC_0021_1	M	64	II/I	Low	0	104.647	GSE32548
		UC_0017_1	M	89	II/I	Low	0	12.82	GSE32548
		UC_0009_1	M	55	II/I	Low	0	63.91	GSE32548
		UC_0008_1	M	71	II/I	Low	0	104.38	GSE32548
		UC_0007_1	M	59	III/IV	High	1	36.36	GSE32548
		UC_0002_1	M	75	III/IV	Low	1	8.84	GSE32548
		UC_0001_1	M	57	III/IV	High	0	110.3	GSE32548
		UC_0455_1	M	66	II/I	High	NA	NA	GSE32548
		UC_0132_1	M	69	II/I	High	NA	NA	GSE32548
		UC_0045_4	M	74	III/IV	High	NA	NA	GSE32548
		UC_0134_1	M	62	III/IV	High	NA	NA	GSE32548
		UC_0543_1	M	53	III/IV	High	NA	NA	GSE32548
		UC_0378_1	M	51	III/IV	High	NA	NA	GSE32548
		UC_0096_1	M	84	II/I	Low	NA	NA	GSE32548
		UC_0110_1	M	62	II/I	Low	NA	NA	GSE32548
		UC_0172_1	M	53	II/I	Low	NA	NA	GSE32548
		UC_0061_1	M	44	II/I	Low	NA	NA	GSE32548
		UC_0076_1	F	72	II/I	Low	NA	NA	GSE32548
		UC_0400_1b	M	81	II/I	Low	NA	NA	GSE32548
		UC_0165_1	M	80	II/I	Low	NA	NA	GSE32548
		UC_0527_1	M	76	II/I	Low	NA	NA	GSE32548
		UC_0149_1	M	65	II/I	Low	NA	NA	GSE32548
		UC_0078_1	M	55	II/I	Low	NA	NA	GSE32548
		GSM814358	M	62	II/I	Low	0	30.1479	GSE32894
		GSM814357	M	63	III/IV	High	0	19.4959	GSE32894
		GSM814356	M	59	II/I	High	0	16.3726	GSE32894
		GSM814355	M	74	II/I	Low	0	6.7726	GSE32894
		GSM814354	M	71	II/I	High	0	17.063	GSE32894
		GSM814353	F	76	II/I	High	1	10.9479	GSE32894
		GSM814352	M	68	II/I	High	0	6.67397	GSE32894
		GSM814351	M	32	II/I	Low	0	5.58904	GSE32894
		GSM814350	M	65	II/I	High	0	9.76438	GSE32894
		GSM814349	F	59	II/I	Low	0	0.5	GSE32894
		GSM814348	M	80	II/I	Low	0	9.1726	GSE32894
		GSM814347	M	55	II/I	High	0	9.96164	GSE32894
		GSM814345	M	76	II/I	Low	0	6.57534	GSE32894
		GSM814343	M	43	II/I	Low	0	11.737	GSE32894
		GSM814342	M	79	II/I	Low	0	8.58082	GSE32894
		GSM814340	M	76	II/I	Low	0	13.2822	GSE32894
		GSM814338	M	35	II/I	Low	0	12.9534	GSE32894
		GSM814337	F	72	II/I	Low	0	17.2603	GSE32894
		GSM814336	F	71	II/I	Low	0	16.2411	GSE32894
		GSM814334	M	60	II/I	High	0	17.7534	GSE32894
		GSM814333	M	75	II/I	Low	0	17.6877	GSE32894
		GSM814331	F	69	II/I	Low	0	17.6877	GSE32894
		GSM814330	M	83	II/I	Low	0	19.463	GSE32894
		GSM814329	M	76	II/I	Low	0	16.7342	GSE32894
		GSM814328	F	74	II/I	Low	0	19.8904	GSE32894
		GSM814326	M	79	II/I	Low	0	13.6438	GSE32894
		GSM814325	M	66	II/I	High	1	13.4137	GSE32894
		GSM814324	F	71	II/I	Low	0	20.5479	GSE32894
		GSM814323	F	79	II/I	Low	0	20.4164	GSE32894
		GSM814322	M	61	III/IV	Low	1	15.0904	GSE32894
		GSM814321	M	57	II/I	Low	0	23.8027	GSE32894
		GSM814318	M	76	II/I	Low	0	23.7041	GSE32894
		GSM814317	F	66	II/I	High	0	21.0082	GSE32894
		GSM814316	F	67	II/I	High	0	23.8027	GSE32894
		GSM814313	M	79	II/I	High	0	21.5671	GSE32894
		GSM814312	F	84	II/I	Low	0	25.4466	GSE32894
		GSM814309	M	63	II/I	Low	0	26.663	GSE32894
		GSM814308	M	80	II/I	Low	0	28.0438	GSE32894
		GSM814307	M	60	II/I	High	0	26.4658	GSE32894
		GSM814306	F	82	II/I	Low	0	29.4904	GSE32894
		GSM814305	M	83	II/I	Low	0	29.9178	GSE32894
		GSM814304	M	67	II/I	Low	0	26.3014	GSE32894
		GSM814303	M	64	II/I	High	0	30.8055	GSE32894
		GSM814302	F	77	II/I	High	0	16.7671	GSE32894
		GSM814301	M	57	II/I	Low	0	33.337	GSE32894
		GSM814300	M	60	II/I	High	1	9.83014	GSE32894
		GSM814299	M	65	II/I	High	0	7.26575	GSE32894
		GSM814298	M	66	II/I	High	0	30.3781	GSE32894
		GSM814297	M	72	II/I	Low	0	31.3315	GSE32894
		GSM814296	F	70	II/I	Low	0	1.61096	GSE32894
		GSM814295	M	67	II/I	High	0	34.0603	GSE32894
		GSM814293	M	79	II/I	High	0	27.3863	GSE32894
		GSM814292	F	78	II/I	High	0	33.3699	GSE32894
		GSM814291	M	75	II/I	High	1	18.2466	GSE32894
		GSM814290	M	75	II/I	Low	0	11.8685	GSE32894
		GSM814289	F	50	II/I	High	1	8.21918	GSE32894
		GSM814288	M	80	II/I	Low	0	24.7562	GSE32894
		GSM814287	M	76	II/I	High	0	33.6986	GSE32894
		GSM814286	M	80	II/I	Low	0	34.0603	GSE32894
		GSM814285	M	58	II/I	Low	0	32.8767	GSE32894
		GSM814284	M	73	II/I	High	0	21.6986	GSE32894
		GSM814282	M	70	II/I	Low	0	31.5288	GSE32894
		GSM814281	F	78	II/I	Low	0	25.3151	GSE32894
		GSM814280	F	76	II/I	High	0	35.3753	GSE32894
		GSM814278	F	60	II/I	High	0	34.7178	GSE32894
		GSM814276	M	64	II/I	Low	0	40.5699	GSE32894
		GSM814275	M	70	II/I	High	0	38.2027	GSE32894
		GSM814274	F	51	II/I	Low	0	39.9123	GSE32894
		GSM814273	M	62	II/I	Low	0	32.3178	GSE32894
		GSM814272	M	82	II/I	Low	0	26.137	GSE32894
		GSM814271	M	67	II/I	Low	0	40.8329	GSE32894
		GSM814269	F	57	II/I	High	1	15.5836	GSE32894
		GSM814267	M	80	II/I	Low	0	44.0548	GSE32894
		GSM814266	F	61	II/I	Low	0	41.2603	GSE32894
		GSM814265	F	80	II/I	High	0	43.4301	GSE32894
		GSM814264	F	75	II/I	Low	0	44.7452	GSE32894
		GSM814263	M	85	II/I	Low	0	27.0247	GSE32894
		GSM814261	F	67	II/I	Low	0	42.1151	GSE32894
		GSM814260	F	62	II/I	Low	0	47.0795	GSE32894
		GSM814256	M	72	II/I	Low	0	45.2712	GSE32894
		GSM814255	M	75	II/I	Low	0	47.6384	GSE32894
		GSM814254	M	79	II/I	High	0	32.9096	GSE32894
		GSM814253	M	69	II/I	Low	0	37.7753	GSE32894
		GSM814252	F	51	II/I	Low	0	37.0521	GSE32894
		GSM814251	F	69	II/I	High	0	40.7014	GSE32894
		GSM814250	M	63	II/I	Low	0	15.7151	GSE32894
		GSM814249	M	57	II/I	Low	0	41.4575	GSE32894
		GSM814248	F	62	II/I	High	0	41.063	GSE32894
		GSM814247	M	78	II/I	Low	0	46.7507	GSE32894
		GSM814246	M	61	II/I	High	0	53.7205	GSE32894
		GSM814245	M	72	II/I	High	0	49.6767	GSE32894
		GSM814241	M	79	II/I	High	1	6.47671	GSE32894
		GSM814240	M	56	II/I	High	0	56.2192	GSE32894
		GSM814238	M	61	II/I	High	1	3.68219	GSE32894
		GSM814237	F	60	II/I	High	0	51.1233	GSE32894
		GSM814234	F	56	II/I	Low	0	55.0356	GSE32894
		GSM814233	M	86	II/I	Low	0	2.76164	GSE32894
		GSM814231	M	70	II/I	Low	0	47.211	GSE32894
		GSM814230	M	61	II/I	High	0	50.8603	GSE32894
		GSM814229	M	61	II/I	Low	0	57.6	GSE32894
		GSM814228	F	61	II/I	Low	0	54.3452	GSE32894
		GSM814226	F	61	II/I	Low	0	21.1726	GSE32894
		GSM814225	M	58	III/IV	NA	1	13.4137	GSE32894
		GSM814224	M	20	II/I	Low	0	49.874	GSE32894
		GSM814222	M	85	II/I	High	0	39.1233	GSE32894
		GSM814221	M	87	II/I	Low	0	3.22192	GSE32894
		GSM814218	M	65	II/I	High	1	34.7836	GSE32894
		GSM814217	F	57	II/I	Low	0	59.6055	GSE32894
		GSM814215	M	84	II/I	Low	0	56.6795	GSE32894
		GSM814213	M	76	II/I	Low	0	20.2849	GSE32894
		GSM814212	M	81	II/I	Low	0	62.5315	GSE32894
		GSM814211	M	52	II/I	Low	0	28.5699	GSE32894
		GSM814210	M	58	II/I	Low	0	61.7096	GSE32894
		GSM814208	M	66	II/I	Low	0	63.9781	GSE32894
		GSM814205	F	56	II/I	Low	0	63.8795	GSE32894
		GSM814204	M	68	III/IV	High	1	24.1973	GSE32894
		GSM814203	F	57	II/I	Low	0	65.326	GSE32894
		GSM814202	M	79	II/I	High	1	6.37808	GSE32894
		GSM814201	M	80	II/I	Low	0	61.0521	GSE32894
		GSM814200	F	83	II/I	Low	0	13.7096	GSE32894
		GSM814199	M	65	II/I	High	0	29.1288	GSE32894
		GSM814198	M	58	II/I	High	0	53.8192	GSE32894
		GSM814197	M	90	II/I	High	0	36.3288	GSE32894
		GSM814196	F	86	II/I	Low	0	50.6959	GSE32894
		GSM814195	M	57	III/IV	High	0	58.0274	GSE32894
		GSM814194	F	71	II/I	Low	0	54.411	GSE32894
		GSM814193	M	71	II/I	Low	0	58.0274	GSE32894
		GSM814192	M	57	II/I	High	0	64.4055	GSE32894
		GSM814191	M	65	II/I	Low	0	64.6356	GSE32894
		GSM814190	M	80	II/I	Low	0	56.5479	GSE32894
		GSM814189	F	60	II/I	High	0	57.5671	GSE32894
		GSM814186	M	69	II/I	Low	0	49.4466	GSE32894
		GSM814185	F	83	II/I	Low	0	30.8384	GSE32894
		GSM814184	M	69	II/I	High	0	63.0247	GSE32894
		GSM814182	M	83	II/I	High	1	6.87123	GSE32894
		GSM814181	M	89	II/I	High	0	0.624658	GSE32894
		GSM814180	M	93	II/I	Low	0	14.0055	GSE32894
		GSM814179	M	67	II/I	High	1	17.6877	GSE32894
		GSM814177	M	65	II/I	High	0	0.2	GSE32894
		GSM814176	F	68	II/I	High	0	69.9288	GSE32894
		GSM814175	F	85	II/I	Low	0	33.6	GSE32894
		GSM814174	F	68	II/I	Low	0	14.6959	GSE32894
		GSM814173	M	75	II/I	High	0	29.9836	GSE32894
		GSM814172	F	51	II/I	Low	1	20.6137	GSE32894
		GSM814171	F	70	II/I	Low	0	70.7178	GSE32894
		GSM814170	M	75	II/I	High	0	74.0712	GSE32894
		GSM814169	M	67	II/I	High	0	36.6247	GSE32894
		GSM814168	M	77	II/I	High	0	74.3342	GSE32894
		GSM814167	M	84	II/I	Low	0	43.1014	GSE32894
		GSM814166	M	75	II/I	Low	0	74.5644	GSE32894
		GSM814165	M	75	II/I	High	0	67.9233	GSE32894
		GSM814164	M	73	II/I	Low	0	69.6658	GSE32894
		GSM814163	M	80	II/I	High	0	55.6932	GSE32894
		GSM814162	M	44	II/I	Low	0	69.5014	GSE32894
		GSM814160	F	56	II/I	Low	0	71.0795	GSE32894
		GSM814159	M	84	II/I	High	0	49.1507	GSE32894
		GSM814156	F	72	II/I	Low	0	78.6411	GSE32894
		GSM814155	M	66	II/I	Low	0	71.8027	GSE32894
		GSM814153	M	77	II/I	Low	0	45.337	GSE32894
		GSM814150	M	65	II/I	Low	0	39.5836	GSE32894
		GSM814149	M	75	II/I	High	0	10.0932	GSE32894
		GSM814144	M	67	II/I	High	0	67.9233	GSE32894
		GSM814142	M	61	II/I	High	1	7.52877	GSE32894
		GSM814140	M	50	II/I	High	1	60.1644	GSE32894
		GSM814139	M	69	II/I	High	0	50.5973	GSE32894
		GSM814138	M	76	III/IV	High	1	6.18082	GSE32894
		GSM814136	M	84	II/I	Low	0	12.4274	GSE32894
		GSM814135	M	59	II/I	Low	0	72.5589	GSE32894
		GSM814134	M	74	II/I	Low	0	35.9671	GSE32894
		GSM814133	F	88	II/I	Low	0	49.3479	GSE32894
		GSM814132	M	67	II/I	High	0	76.6685	GSE32894
		GSM814131	M	61	II/I	High	0	84.0329	GSE32894
		GSM814129	M	83	II/I	Low	0	13.1178	GSE32894
		GSM814126	F	63	II/I	High	0	86.4329	GSE32894
		GSM814123	F	78	II/I	Low	0	79.3973	GSE32894
		GSM814122	M	77	II/I	Low	0	82.8493	GSE32894
		GSM814121	M	68	II/I	High	0	85.2164	GSE32894
		GSM814119	M	71	II/I	High	0	88.1425	GSE32894
		GSM814118	M	46	II/I	Low	0	54.3123	GSE32894
		GSM814117	F	83	II/I	Low	0	37.874	GSE32894
		GSM814114	M	85	II/I	High	0	27.3534	GSE32894
		GSM814112	M	70	II/I	Low	0	84.9205	GSE32894
		GSM814110	M	67	II/I	High	0	54.3452	GSE32894
		GSM814109	M	71	II/I	High	0	69.5014	GSE32894
		GSM814108	M	78	II/I	NA	0	21.1068	GSE32894
		GSM814107	M	60	II/I	High	0	82.7178	GSE32894
		GSM814106	M	59	II/I	High	0	43.0356	GSE32894
		GSM814103	M	82	II/I	Low	0	44.5151	GSE32894
		GSM814102	F	82	II/I	Low	0	72.1973	GSE32894
		GSM814100	F	38	II/I	Low	0	88.6027	GSE32894
		GSM814098	F	79	II/I	Low	0	73.874	GSE32894
		GSM814096	M	82	II/I	Low	0	28.1096	GSE32894
		GSM814095	F	85	II/I	Low	0	85.4137	GSE32894
		GSM814094	M	64	II/I	High	1	29.4904	GSE32894
		GSM814092	M	69	II/I	High	1	26.5315	GSE32894
		GSM814091	M	72	II/I	Low	0	35.737	GSE32894
		GSM814090	M	64	II/I	High	0	78.4438	GSE32894
		GSM814089	M	59	II/I	Low	0	98.0712	GSE32894
		GSM814087	M	64	II/I	Low	1	81.9288	GSE32894
		GSM814086	M	73	II/I	Low	0	68.4493	GSE32894
		GSM814085	F	65	II/I	High	0	97.7096	GSE32894
		GSM814084	M	84	II/I	Low	0	66.7068	GSE32894
		GSM814083	M	74	II/I	High	0	27.8137	GSE32894
		GSM814077	M	75	II/I	High	0	98.3671	GSE32894
		GSM814076	M	71	II/I	High	1	17.9178	GSE32894
		GSM814075	M	83	II/I	Low	0	19.7589	GSE32894
		GSM814074	M	78	II/I	Low	0	62.9918	GSE32894
		GSM814072	F	75	II/I	High	0	1.08493	GSE32894
		GSM814071	F	62	II/I	Low	0	66.9041	GSE32894
		GSM814070	F	75	II/I	High	0	25.5781	GSE32894
		GSM814069	M	45	II/I	Low	0	74.0384	GSE32894
		GSM814068	M	71	II/I	High	0	96.3945	GSE32894
		GSM814066	M	76	II/I	Low	0	66.2466	GSE32894
		GSM814065	M	65	II/I	Low	0	103.792	GSE32894
		GSM814064	M	68	III/IV	High	0	75.9781	GSE32894
		GSM814062	M	79	II/I	Low	0	6.57534	GSE32894
		GSM814061	M	89	II/I	Low	0	12.8219	GSE32894
		GSM814060	F	67	II/I	High	1	5.39178	GSE32894
		GSM814059	M	86	II/I	Low	0	55.0356	GSE32894
		GSM814058	M	55	II/I	Low	0	63.9123	GSE32894
		GSM814057	M	71	II/I	Low	0	104.384	GSE32894
		GSM814056	M	59	III/IV	High	1	36.36	GSE32894
		GSM814055	M	81	II/I	Low	0	15.3863	GSE32894
		GSM814052	M	57	II/I	High	0	110.301	GSE32894
		GSM814078	M	67	II/I	Low	NA	NA	GSE32894
		GSM814116	M	57	II/I	Low	NA	NA	GSE32894
		GSM814073	F	74	II/I	Low	NA	NA	GSE32894
		GSM814154	M	73	II/I	Low	NA	NA	GSE32894
		GSM814082	M	71	II/I	Low	NA	NA	GSE32894
		GSM814320	F	74	II/I	Low	NA	NA	GSE32894
		GSM814327	M	95	II/I	Low	NA	NA	GSE32894
		GSM814257	M	87	II/I	Low	NA	NA	GSE32894
		GSM814067	M	83	II/I	Low	NA	NA	GSE32894
		GSM814053	M	75	II/I	Low	NA	NA	GSE32894
		GSM814346	M	65	II/I	Low	NA	NA	GSE32894
		GSM814152	M	55	II/I	Low	NA	NA	GSE32894
		GSM814183	F	83	II/I	Low	NA	NA	GSE32894
		GSM814099	F	81	II/I	Low	NA	NA	GSE32894
		GSM814214	F	58	II/I	Low	NA	NA	GSE32894
		GSM814207	M	81	II/I	Low	NA	NA	GSE32894
		GSM814137	M	78	II/I	Low	NA	NA	GSE32894
		GSM814054	M	76	II/I	Low	NA	NA	GSE32894
		GSM814143	M	76	II/I	Low	NA	NA	GSE32894
		GSM814314	M	55	II/I	Low	NA	NA	GSE32894
		GSM814157	M	51	II/I	Low	NA	NA	GSE32894
		GSM814147	F	66	II/I	Low	NA	NA	GSE32894
		GSM814243	M	77	II/I	High	NA	NA	GSE32894
		GSM814341	M	77	II/I	High	NA	NA	GSE32894
		GSM814113	M	96	II/I	High	NA	NA	GSE32894
		GSM814127	M	90	II/I	High	NA	NA	GSE32894
		GSM814187	M	90	II/I	High	NA	NA	GSE32894
		GSM814111	M	89	II/I	High	NA	NA	GSE32894
		GSM814105	M	88	II/I	High	NA	NA	GSE32894
		GSM814188	M	86	II/I	High	NA	NA	GSE32894
		GSM814359	M	86	II/I	High	NA	NA	GSE32894
		GSM814158	M	85	II/I	High	NA	NA	GSE32894
		GSM814115	M	83	II/I	High	NA	NA	GSE32894
		GSM814125	M	82	II/I	High	NA	NA	GSE32894
		GSM814145	M	81	II/I	High	NA	NA	GSE32894
		GSM814151	M	79	II/I	High	NA	NA	GSE32894
		GSM814209	M	76	II/I	High	NA	NA	GSE32894
		GSM814093	M	72	II/I	High	NA	NA	GSE32894
		GSM814146	M	72	II/I	High	NA	NA	GSE32894
		GSM814270	M	72	II/I	High	NA	NA	GSE32894
		GSM814161	M	70	II/I	High	NA	NA	GSE32894
		GSM814339	M	70	II/I	High	NA	NA	GSE32894
		GSM814332	M	68	II/I	High	NA	NA	GSE32894
		GSM814319	M	64	II/I	High	NA	NA	GSE32894
		GSM814262	M	63	II/I	High	NA	NA	GSE32894
		GSM814130	M	61	II/I	High	NA	NA	GSE32894
		GSM814219	M	59	II/I	High	NA	NA	GSE32894
		GSM814081	M	52	II/I	High	NA	NA	GSE32894
		GSM814244	F	94	II/I	High	NA	NA	GSE32894
		GSM814101	F	92	II/I	High	NA	NA	GSE32894
		GSM814080	F	91	II/I	High	NA	NA	GSE32894
		GSM814097	F	90	II/I	High	NA	NA	GSE32894
		GSM814104	F	90	II/I	High	NA	NA	GSE32894
		GSM814344	F	89	II/I	High	NA	NA	GSE32894
		GSM814335	F	86	II/I	High	NA	NA	GSE32894
		GSM814220	F	83	II/I	High	NA	NA	GSE32894
		GSM814277	F	77	II/I	High	NA	NA	GSE32894
		GSM814128	M	85	II/I	High	NA	NA	GSE32894
		GSM814178	M	81	II/I	High	NA	NA	GSE32894
		GSM814223	M	78	II/I	High	NA	NA	GSE32894
		GSM814315	M	78	II/I	High	NA	NA	GSE32894
		GSM814227	M	77	II/I	High	NA	NA	GSE32894
		GSM814283	M	77	II/I	High	NA	NA	GSE32894
		GSM814148	M	75	II/I	High	NA	NA	GSE32894
		GSM814232	M	75	II/I	High	NA	NA	GSE32894
		GSM814079	M	74	II/I	High	NA	NA	GSE32894
		GSM814258	M	73	II/I	High	NA	NA	GSE32894
		GSM814120	M	72	II/I	High	NA	NA	GSE32894
		GSM814235	M	71	II/I	High	NA	NA	GSE32894
		GSM814216	M	70	II/I	High	NA	NA	GSE32894
		GSM814311	M	68	II/I	High	NA	NA	GSE32894
		GSM814236	M	65	II/I	High	NA	NA	GSE32894
		GSM814088	M	59	II/I	High	NA	NA	GSE32894
		GSM814294	M	59	II/I	High	NA	NA	GSE32894
		GSM814124	M	58	II/I	High	NA	NA	GSE32894
		GSM814242	M	55	II/I	High	NA	NA	GSE32894
		GSM814141	M	52	II/I	High	NA	NA	GSE32894
		GSM814259	M	38	II/I	High	NA	NA	GSE32894
		GSM814063	M	36	II/I	High	NA	NA	GSE32894
		GSM814279	F	87	II/I	High	NA	NA	GSE32894
		GSM814310	F	79	II/I	High	NA	NA	GSE32894
		GSM814206	F	65	II/I	High	NA	NA	GSE32894
		GSM814268	F	57	II/I	High	NA	NA	GSE32894
		GSM814239	M	70	II/I	High	NA	NA	GSE32894
		GSM1167473	NA	75.8	III/IV	NA	16.9	1	GSE48075
		GSM1167469	NA	57.5	II/I	NA	39	0	GSE48075
		GSM1167468	NA	73.5	III/IV	NA	61.1	0	GSE48075
		GSM1167466	NA	62.4	II/I	NA	30.4	0	GSE48075
		GSM1167465	NA	72.1	III/IV	NA	8.7	1	GSE48075
		GSM1167462	NA	64.8	II/I	NA	1.6	1	GSE48075
		GSM1167461	NA	82.1	III/IV	NA	1.5	1	GSE48075
		GSM1167458	NA	65.4	II/I	NA	38.7	0	GSE48075
		GSM1167457	NA	63.3	II/I	NA	44.6	0	GSE48075
		GSM1167455	NA	42.7	II/I	NA	140.7	0	GSE48075
		GSM1167454	NA	72.4	III/IV	NA	43.2	0	GSE48075
		GSM1167453	NA	65.6	II/I	NA	18.7	1	GSE48075
		GSM1167451	NA	51.3	II/I	NA	27.8	0	GSE48075
		GSM1167449	NA	53.6	II/I	NA	36.2	0	GSE48075
		GSM1167445	NA	69.2	II/I	NA	6.2	1	GSE48075
		GSM1167444	NA	69.1	II/I	NA	71.4	0	GSE48075
		GSM1167443	NA	68.9	II/I	NA	7.4	1	GSE48075
		GSM1167441	NA	68.6	II/I	NA	4.3	1	GSE48075
		GSM1167439	NA	68.8	II/I	NA	34.6	1	GSE48075
		GSM1167437	NA	52.4	II/I	NA	52.2	0	GSE48075
		GSM1167436	NA	83.2	III/IV	NA	47.7	0	GSE48075
		GSM1167435	NA	86.2	III/IV	NA	18.2	1	GSE48075
		GSM1167434	NA	60.7	II/I	NA	14.9	1	GSE48075
		GSM1167433	NA	67.9	II/I	NA	72.4	0	GSE48075
		GSM1167429	NA	65.7	II/I	NA	37.7	0	GSE48075
		GSM1167428	NA	65	II/I	NA	65.6	1	GSE48075
		GSM1167424	NA	71.4	III/IV	NA	39.5	0	GSE48075
		GSM1167422	NA	67.7	II/I	NA	57.3	0	GSE48075
		GSM1167420	NA	71.4	III/IV	NA	64.2	0	GSE48075
		GSM1167419	NA	57.5	II/I	NA	66.5	0	GSE48075
		GSM1167416	NA	85.8	III/IV	NA	9	0	GSE48075
		GSM1167414	NA	79.1	III/IV	NA	109.3	0	GSE48075
		GSM1167410	NA	83.1	III/IV	NA	28.7	1	GSE48075
		GSM1167406	NA	88.9	III/IV	NA	4.9	1	GSE48075
		GSM1167404	NA	73.7	III/IV	NA	82.4	1	GSE48075
		GSM1167403	NA	54	II/I	NA	61	1	GSE48075
		GSM1167402	NA	77.4	III/IV	NA	110.2	1	GSE48075
		GSM1167401	NA	67.6	II/I	NA	8	1	GSE48075
		GSM1167400	NA	60.2	II/I	NA	86.7	1	GSE48075
		GSM1167399	NA	62.8	II/I	NA	179.2	0	GSE48075
		GSM1167398	NA	58.9	II/I	NA	6.5	1	GSE48075
		GSM1167396	NA	80.4	III/IV	NA	4.6	1	GSE48075
		GSM1167393	NA	78.6	III/IV	NA	3.4	1	GSE48075
		GSM1167391	NA	70.2	II/I	NA	17.4	1	GSE48075
		GSM1167390	NA	66.3	II/I	NA	25.3	1	GSE48075
		GSM1167389	NA	64.1	II/I	NA	1.7	0	GSE48075
		GSM1167388	NA	66	II/I	NA	8.1	1	GSE48075
		GSM1167387	NA	67.7	II/I	NA	5.9	1	GSE48075
		GSM1167385	NA	76.5	III/IV	NA	16	1	GSE48075
		GSM1167384	NA	68	II/I	NA	11.8	1	GSE48075
		GSM1167383	NA	63.3	II/I	NA	9.3	1	GSE48075
		GSM1167381	NA	84.3	III/IV	NA	8	1	GSE48075
		GSM1167380	NA	71.7	III/IV	NA	36.3	1	GSE48075
		GSM1167379	NA	89	III/IV	NA	4.7	1	GSE48075
		GSM1167378	NA	72.1	III/IV	NA	41.1	0	GSE48075
		GSM1167377	NA	55.6	II/I	NA	51.5	0	GSE48075
		GSM1167376	NA	73.6	III/IV	NA	46.3	1	GSE48075
		GSM1167375	NA	52.5	II/I	NA	42.8	1	GSE48075
		GSM1167373	NA	65.4	II/I	NA	47.8	0	GSE48075
		GSM1167372	NA	69.1	II/I	NA	42	0	GSE48075
		GSM1167363	NA	73.3	III/IV	NA	14.2	1	GSE48075
		GSM1167361	NA	63.1	II/I	NA	53.1	0	GSE48075
		GSM1167360	NA	70.9	III/IV	NA	10.5	1	GSE48075
		GSM1167354	NA	66.9	II/I	NA	105.9	1	GSE48075
		GSM1167350	NA	80.8	III/IV	NA	23	1	GSE48075
		GSM1167347	NA	53	II/I	NA	3.4	1	GSE48075
		GSM1167346	NA	76.7	III/IV	NA	7.9	1	GSE48075
		GSM1167344	NA	54.8	II/I	NA	68.1	1	GSE48075
		GSM1167342	NA	78.9	III/IV	NA	20.4	1	GSE48075
		GSM1167339	NA	83.1	III/IV	NA	7.6	1	GSE48075
		GSM1167336	NA	76.8	III/IV	NA	2.9	1	GSE48075
		GSM1167335	NA	44.2	II/I	NA	60	0	GSE48075
		GSM1167334	NA	74.6	III/IV	NA	37.2	1	GSE48075
		GSM1167333	M	NA	II/I	NA	NA	NA	GSE48075
		GSM1167337	F	NA	II/I	NA	NA	NA	GSE48075
		GSM1167338	M	NA	II/I	NA	NA	NA	GSE48075
		GSM1167340	M	NA	II/I	NA	NA	NA	GSE48075
		GSM1167341	M	NA	II/I	NA	NA	NA	GSE48075
		GSM1167343	M	NA	II/I	NA	NA	NA	GSE48075
		GSM1167345	M	NA	II/I	NA	NA	NA	GSE48075
		GSM1167348	M	NA	II/I	NA	NA	NA	GSE48075
		GSM1167349	M	NA	II/I	NA	NA	NA	GSE48075
		GSM1167351	M	NA	II/I	NA	NA	NA	GSE48075
		GSM1167352	M	NA	II/I	NA	NA	NA	GSE48075
		GSM1167353	F	NA	II/I	NA	NA	NA	GSE48075
		GSM1167355	M	NA	II/I	NA	NA	NA	GSE48075
		GSM1167356	M	NA	II/I	NA	NA	NA	GSE48075
		GSM1167357	F	NA	II/I	NA	NA	NA	GSE48075
		GSM1167358	M	NA	II/I	NA	NA	NA	GSE48075
		GSM1167359	M	NA	II/I	NA	NA	NA	GSE48075
		GSM1167362	M	NA	II/I	NA	NA	NA	GSE48075
		GSM1167364	M	NA	II/I	NA	NA	NA	GSE48075
		GSM1167365	M	NA	II/I	NA	NA	NA	GSE48075
		GSM1167366	M	NA	II/I	NA	NA	NA	GSE48075
		GSM1167367	F	NA	II/I	NA	NA	NA	GSE48075
		GSM1167368	M	NA	II/I	NA	NA	NA	GSE48075
		GSM1167369	F	NA	II/I	NA	NA	NA	GSE48075
		GSM1167370	F	NA	II/I	NA	NA	NA	GSE48075
		GSM1167371	F	NA	II/I	NA	NA	NA	GSE48075
		GSM1167374	M	NA	II/I	NA	NA	NA	GSE48075
		GSM1167382	M	NA	II/I	NA	NA	NA	GSE48075
		GSM1167386	F	NA	II/I	NA	NA	NA	GSE48075
		GSM1167392	M	NA	II/I	NA	NA	NA	GSE48075
		GSM1167394	F	NA	II/I	NA	NA	NA	GSE48075
		GSM1167395	M	NA	II/I	NA	NA	NA	GSE48075
		GSM1167397	F	NA	II/I	NA	NA	NA	GSE48075
		GSM1167405	F	NA	II/I	NA	NA	NA	GSE48075
		GSM1167407	M	NA	II/I	NA	NA	NA	GSE48075
		GSM1167408	M	NA	II/I	NA	NA	NA	GSE48075
		GSM1167409	F	NA	II/I	NA	NA	NA	GSE48075
		GSM1167411	M	NA	II/I	NA	NA	NA	GSE48075
		GSM1167412	M	NA	II/I	NA	NA	NA	GSE48075
		GSM1167413	M	NA	II/I	NA	NA	NA	GSE48075
		GSM1167415	M	NA	II/I	NA	NA	NA	GSE48075
		GSM1167417	M	NA	II/I	NA	NA	NA	GSE48075
		GSM1167418	M	NA	II/I	NA	NA	NA	GSE48075
		GSM1167421	M	NA	II/I	NA	NA	NA	GSE48075
		GSM1167423	M	NA	II/I	NA	NA	NA	GSE48075
		GSM1167425	F	NA	II/I	NA	NA	NA	GSE48075
		GSM1167426	M	NA	II/I	NA	NA	NA	GSE48075
		GSM1167427	M	NA	II/I	NA	NA	NA	GSE48075
		GSM1167430	M	NA	II/I	NA	NA	NA	GSE48075
		GSM1167431	F	NA	II/I	NA	NA	NA	GSE48075
		GSM1167432	M	NA	II/I	NA	NA	NA	GSE48075
		GSM1167438	M	NA	II/I	NA	NA	NA	GSE48075
		GSM1167440	M	NA	II/I	NA	NA	NA	GSE48075
		GSM1167442	M	NA	II/I	NA	NA	NA	GSE48075
		GSM1167446	M	NA	II/I	NA	NA	NA	GSE48075
		GSM1167447	M	NA	II/I	NA	NA	NA	GSE48075
		GSM1167448	F	NA	II/I	NA	NA	NA	GSE48075
		GSM1167450	M	NA	II/I	NA	NA	NA	GSE48075
		GSM1167452	M	NA	II/I	NA	NA	NA	GSE48075
		GSM1167456	M	NA	II/I	NA	NA	NA	GSE48075
		GSM1167459	M	NA	II/I	NA	NA	NA	GSE48075
		GSM1167460	M	NA	II/I	NA	NA	NA	GSE48075
		GSM1167463	M	NA	II/I	NA	NA	NA	GSE48075
		GSM1167464	M	NA	II/I	NA	NA	NA	GSE48075
		GSM1167467	M	NA	II/I	NA	NA	NA	GSE48075
		GSM1167470	F	NA	II/I	NA	NA	NA	GSE48075
		GSM1167471	M	NA	II/I	NA	NA	NA	GSE48075
		GSM1167472	M	NA	II/I	NA	NA	NA	GSE48075
		GSM1167474	F	NA	II/I	NA	NA	NA	GSE48075
		TCGA-ZF-AA5P-01A	M	65	III/IV	High	0	12.4	TCGA
		TCGA-ZF-AA5N-01A	F	62	III/IV	High	1	5.6	TCGA
		TCGA-ZF-AA5H-01A	F	60	III/IV	High	0	29.9	TCGA
		TCGA-ZF-AA58-01A	F	61	III/IV	High	0	54.9667	TCGA
		TCGA-ZF-AA56-01A	F	79	III/IV	High	1	8.63333	TCGA
		TCGA-ZF-AA54-01A	M	71	III/IV	High	1	19.6667	TCGA
		TCGA-ZF-AA53-01A	M	60	II/I	High	0	58.7	TCGA
		TCGA-ZF-AA52-01A	M	70	III/IV	High	1	35.9	TCGA
		TCGA-ZF-AA51-01A	F	69	II/I	High	0	57.1333	TCGA
		TCGA-ZF-AA4X-01A	M	56	II/I	High	0	68.1333	TCGA
		TCGA-ZF-AA4W-01A	M	56	III/IV	High	0	61	TCGA
		TCGA-ZF-AA4V-01A	M	66	III/IV	High	0	60.2	TCGA
		TCGA-ZF-AA4U-01A	M	70	III/IV	High	1	8.73333	TCGA
		TCGA-ZF-AA4T-01A	M	65	III/IV	High	1	19.9667	TCGA
		TCGA-ZF-AA4R-01A	M	67	III/IV	High	1	34.5333	TCGA
		TCGA-ZF-AA4N-01A	M	74	II/I	High	1	2.93333	TCGA
		TCGA-ZF-A9RN-01A	F	67	III/IV	High	1	20.5	TCGA
		TCGA-ZF-A9RM-01A	M	70	II/I	High	0	48.5	TCGA
		TCGA-ZF-A9RL-01A	M	61	II/I	High	0	90.1	TCGA
		TCGA-ZF-A9RF-01A	M	74	II/I	High	0	64.9667	TCGA
		TCGA-ZF-A9RE-01A	F	78	II/I	High	1	3.53333	TCGA
		TCGA-ZF-A9RD-01A	F	75	III/IV	High	1	13.6	TCGA
		TCGA-ZF-A9RC-01A	M	77	III/IV	High	0	95.6	TCGA
		TCGA-ZF-A9R9-01A	M	58	III/IV	High	1	28.8	TCGA
		TCGA-ZF-A9R7-01A	F	76	II/I	High	0	22.1667	TCGA
		TCGA-ZF-A9R5-01A	M	59	III/IV	High	0	36.3333	TCGA
		TCGA-ZF-A9R4-01A	M	83	II/I	High	0	30.7	TCGA
		TCGA-ZF-A9R3-01A	F	53	II/I	High	1	31.6333	TCGA
		TCGA-ZF-A9R2-01A	M	75	II/I	High	0	21.4	TCGA
		TCGA-ZF-A9R1-01A	M	81	III/IV	High	0	25.7667	TCGA
		TCGA-ZF-A9R0-01A	M	82	III/IV	High	1	22.6667	TCGA
		TCGA-YF-AA3M-01A	M	57	II/I	High	0	13.8333	TCGA
		TCGA-YF-AA3L-01A	F	47	II/I	High	0	12.1333	TCGA
		TCGA-YC-A9TC-01A	M	71	III/IV	High	1	0.666667	TCGA
		TCGA-YC-A8S6-01A	M	71	II/I	High	0	9.76667	TCGA
		TCGA-YC-A89H-01A	F	78	II/I	High	0	19.1	TCGA
		TCGA-XF-AAN8-01A	F	74	III/IV	High	1	3.93333	TCGA
		TCGA-XF-AAN7-01A	M	60	III/IV	High	1	18.8333	TCGA
		TCGA-XF-AAN5-01A	F	61	III/IV	High	0	76.4333	TCGA
		TCGA-XF-AAN4-01A	F	77	III/IV	High	1	27.4333	TCGA
		TCGA-XF-AAN3-01A	M	76	III/IV	High	0	87.5	TCGA
		TCGA-XF-AAN2-01A	M	73	II/I	High	1	62.3	TCGA
		TCGA-XF-AAN1-01A	F	75	III/IV	High	1	31.3667	TCGA
		TCGA-XF-AAN0-01A	M	68	III/IV	High	1	57.2667	TCGA
		TCGA-XF-AAMZ-01A	F	81	III/IV	High	1	44.9333	TCGA
		TCGA-XF-AAMY-01A	M	78	III/IV	High	0	100.367	TCGA
		TCGA-XF-AAMX-01A	F	87	III/IV	High	1	6.86667	TCGA
		TCGA-XF-AAMW-01A	F	79	III/IV	High	1	8.43333	TCGA
		TCGA-XF-AAMT-01A	F	75	III/IV	High	1	3	TCGA
		TCGA-XF-AAMR-01A	M	48	III/IV	High	0	93	TCGA
		TCGA-XF-AAMQ-01A	F	59	II/I	High	0	72.5667	TCGA
		TCGA-XF-AAML-01A	M	75	II/I	High	1	7.73333	TCGA
		TCGA-XF-AAMJ-01A	M	70	III/IV	High	1	55.6667	TCGA
		TCGA-XF-AAMH-01A	M	80	III/IV	High	1	11.4667	TCGA
		TCGA-XF-AAMG-01A	M	49	III/IV	High	0	112.133	TCGA
		TCGA-XF-AAME-01A	F	64	II/I	High	1	94.2667	TCGA
		TCGA-XF-A9T8-01A	M	64	III/IV	High	1	13.9333	TCGA
		TCGA-XF-A9T6-01A	F	88	III/IV	High	0	2.13333	TCGA
		TCGA-XF-A9T5-01A	F	78	III/IV	High	0	67.5667	TCGA
		TCGA-XF-A9T4-01A	M	48	III/IV	High	1	16.5	TCGA
		TCGA-XF-A9T3-01A	F	69	III/IV	High	0	2.26667	TCGA
		TCGA-XF-A9T2-01A	M	54	III/IV	High	1	19.1667	TCGA
		TCGA-XF-A9T0-01A	M	68	III/IV	High	0	26.6333	TCGA
		TCGA-XF-A9SZ-01A	M	79	III/IV	High	1	28.6333	TCGA
		TCGA-XF-A9SY-01A	F	60	III/IV	High	0	21.3333	TCGA
		TCGA-XF-A9SX-01A	F	63	III/IV	High	1	23.9667	TCGA
		TCGA-XF-A9SW-01A	M	85	III/IV	High	1	12.0667	TCGA
		TCGA-XF-A9SV-01A	M	82	III/IV	High	1	12.9333	TCGA
		TCGA-XF-A9SU-01A	F	74	III/IV	High	1	6.06667	TCGA
		TCGA-XF-A9ST-01A	M	68	III/IV	High	1	4.26667	TCGA
		TCGA-XF-A9SP-01A	M	59	III/IV	High	1	15.1333	TCGA
		TCGA-XF-A9SM-01A	M	76	III/IV	High	0	34.9333	TCGA
		TCGA-XF-A9SL-01A	M	69	III/IV	High	1	67.3333	TCGA
		TCGA-XF-A9SK-01A	M	65	III/IV	High	1	16.2	TCGA
		TCGA-XF-A9SJ-01A	M	83	III/IV	High	1	3.26667	TCGA
		TCGA-XF-A9SI-01A	F	73	II/I	High	0	80.7667	TCGA
		TCGA-XF-A9SH-01A	F	65	II/I	High	1	65.7	TCGA
		TCGA-XF-A8HI-01A	F	57	III/IV	High	1	18.1333	TCGA
		TCGA-XF-A8HH-01A	F	61	III/IV	High	1	1.9	TCGA
		TCGA-XF-A8HG-01A	M	69	III/IV	High	1	15.5667	TCGA
		TCGA-XF-A8HF-01A	M	80	III/IV	High	1	98.4667	TCGA
		TCGA-XF-A8HE-01A	M	47	III/IV	High	0	127.233	TCGA
		TCGA-XF-A8HD-01A	M	77	III/IV	High	0	98.8	TCGA
		TCGA-XF-A8HC-01A	M	79	III/IV	High	1	6.66667	TCGA
		TCGA-XF-A8HB-01A	F	50	II/I	High	0	45.6667	TCGA
		TCGA-UY-A9PH-01A	M	73	II/I	High	0	52.0333	TCGA
		TCGA-UY-A9PF-01A	M	77	III/IV	High	0	3.9	TCGA
		TCGA-UY-A9PE-01A	M	86	III/IV	High	0	6.3	TCGA
		TCGA-UY-A9PD-01A	M	80	III/IV	High	0	18.0667	TCGA
		TCGA-UY-A9PB-01A	M	49	III/IV	High	0	29.9667	TCGA
		TCGA-UY-A9PA-01A	M	48	III/IV	High	0	35.7333	TCGA
		TCGA-UY-A8OD-01A	F	68	II/I	High	0	114.4	TCGA
		TCGA-UY-A8OB-01A	M	63	III/IV	High	0	70.3	TCGA
		TCGA-UY-A78P-01A	F	78	II/I	High	0	79.3333	TCGA
		TCGA-UY-A78O-01A	F	75	II/I	High	0	77.0667	TCGA
		TCGA-UY-A78N-01A	M	80	III/IV	High	1	88.0333	TCGA
		TCGA-UY-A78M-01A	F	81	III/IV	High	1	23	TCGA
		TCGA-UY-A78L-01A	M	62	III/IV	High	0	37.5667	TCGA
		TCGA-UY-A78K-01A	M	60	III/IV	High	1	17.8667	TCGA
		TCGA-SY-A9G5-01A	M	66	III/IV	High	0	39.5333	TCGA
		TCGA-SY-A9G0-01A	M	82	III/IV	High	1	33.6	TCGA
		TCGA-S5-AA26-01A	M	46	III/IV	High	0	16.7667	TCGA
		TCGA-S5-A6DX-01A	M	83	III/IV	High	1	1.86667	TCGA
		TCGA-R3-A69X-01A	M	70	III/IV	High	0	14.4333	TCGA
		TCGA-PQ-A6FN-01A	F	78	III/IV	High	0	16.9	TCGA
		TCGA-PQ-A6FI-01A	M	70	II/I	High	0	12.4	TCGA
		TCGA-MV-A51V-01A	M	75	III/IV	High	0	13.6667	TCGA
		TCGA-LT-A8JT-01A	F	69	II/I	High	0	21.3667	TCGA
		TCGA-LT-A5Z6-01A	M	56	II/I	High	0	15.8	TCGA
		TCGA-LC-A66R-01A	M	78	III/IV	High	0	15.5333	TCGA
		TCGA-KQ-A41S-01A	F	87	III/IV	High	0	1.16667	TCGA
		TCGA-KQ-A41R-01A	F	80	II/I	High	0	45	TCGA
		TCGA-KQ-A41Q-01A	M	89	III/IV	High	0	12.0333	TCGA
		TCGA-KQ-A41P-01A	M	76	III/IV	High	0	36.4667	TCGA
		TCGA-KQ-A41O-01A	M	84	III/IV	High	0	51.2667	TCGA
		TCGA-KQ-A41N-01A	M	73	III/IV	High	0	53.4667	TCGA
		TCGA-K4-AAQO-01A	M	56	III/IV	High	0	11.9667	TCGA
		TCGA-K4-A83P-01A	M	77	III/IV	NA	0	16.5	TCGA
		TCGA-K4-A6MB-01A	M	64	III/IV	High	0	15.6333	TCGA
		TCGA-K4-A6FZ-01A	F	75	III/IV	High	0	1.83333	TCGA
		TCGA-K4-A5RJ-01A	M	75	II/I	High	0	17.9667	TCGA
		TCGA-K4-A5RI-01A	F	67	III/IV	High	1	11.8667	TCGA
		TCGA-K4-A5RH-01A	M	69	III/IV	High	0	9.2	TCGA
		TCGA-K4-A54R-01A	M	59	II/I	High	0	28.0667	TCGA
		TCGA-K4-A4AC-01A	M	83	II/I	High	1	9.26667	TCGA
		TCGA-K4-A4AB-01B	M	76	III/IV	High	1	2.8	TCGA
		TCGA-K4-A3WV-01A	F	77	II/I	High	0	21.5333	TCGA
		TCGA-K4-A3WU-01B	M	87	III/IV	High	0	3.5	TCGA
		TCGA-K4-A3WS-01A	M	66	III/IV	High	0	25.3667	TCGA
		TCGA-HQ-A5NE-01A	M	57	III/IV	High	1	12.3333	TCGA
		TCGA-HQ-A5ND-01A	M	78	III/IV	High	1	9.13333	TCGA
		TCGA-HQ-A2OF-01A	F	52	III/IV	High	0	64.9	TCGA
		TCGA-HQ-A2OE-01A	M	69	NA	NA	0	39.1333	TCGA
		TCGA-H4-A2HQ-01A	F	64	III/IV	High	0	19.6667	TCGA
		TCGA-H4-A2HO-01A	M	53	III/IV	High	0	1.53333	TCGA
		TCGA-GV-A6ZA-01A	M	54	II/I	High	0	23.0333	TCGA
		TCGA-GV-A40G-01A	M	77	II/I	High	0	19.3333	TCGA
		TCGA-GV-A40E-01A	M	75	II/I	High	1	8.7	TCGA
		TCGA-GV-A3QK-01B	F	56	III/IV	High	0	27.7333	TCGA
		TCGA-GV-A3QI-01A	M	47	III/IV	High	0	37	TCGA
		TCGA-GV-A3QH-01A	M	67	II/I	High	1	8.6	TCGA
		TCGA-GV-A3QF-01A	M	79	III/IV	High	1	20.5667	TCGA
		TCGA-GV-A3JZ-01A	M	55	III/IV	High	0	20.1	TCGA
		TCGA-GV-A3JX-01A	M	59	III/IV	High	0	19.3667	TCGA
		TCGA-GV-A3JW-01A	M	74	II/I	High	0	21.6333	TCGA
		TCGA-GV-A3JV-01A	M	66	III/IV	High	1	14.4667	TCGA
		TCGA-GU-AATQ-01A	M	68	III/IV	High	1	7.1	TCGA
		TCGA-GU-AATP-01A	M	74	III/IV	High	0	33.4333	TCGA
		TCGA-GU-AATO-01A	M	75	III/IV	High	1	10.8	TCGA
		TCGA-GU-A767-01A	M	81	III/IV	High	1	4.8	TCGA
		TCGA-GU-A766-01A	M	62	II/I	High	0	16	TCGA
		TCGA-GU-A764-01A	M	66	II/I	High	0	20.3333	TCGA
		TCGA-GU-A763-01A	M	72	III/IV	High	0	33.2333	TCGA
		TCGA-GU-A762-01A	M	87	III/IV	High	1	7.73333	TCGA
		TCGA-GU-A42R-01A	M	68	III/IV	High	1	19.2333	TCGA
		TCGA-GU-A42Q-01A	M	67	III/IV	High	1	11.4667	TCGA
		TCGA-GU-A42P-01A	M	72	III/IV	High	1	11.0667	TCGA
		TCGA-GD-A76B-01A	F	86	II/I	High	1	7.46667	TCGA
		TCGA-GD-A6C6-01A	M	64	III/IV	High	0	2.23333	TCGA
		TCGA-GD-A3OS-01A	F	54	II/I	High	0	21.2667	TCGA
		TCGA-GD-A3OQ-01A	M	48	III/IV	High	0	3.16667	TCGA
		TCGA-GD-A3OP-01A	F	84	III/IV	High	0	2.13333	TCGA
		TCGA-GD-A2C5-01A	F	53	III/IV	High	0	27.0667	TCGA
		TCGA-GC-A4ZW-01A	M	71	III/IV	High	0	0.5	TCGA
		TCGA-GC-A3YS-01A	M	61	III/IV	High	0	25.2667	TCGA
		TCGA-GC-A3WC-01A	F	80	III/IV	High	0	18	TCGA
		TCGA-GC-A3RD-01A	F	83	III/IV	High	0	14.2667	TCGA
		TCGA-GC-A3RC-01A	M	59	II/I	High	0	16.1333	TCGA
		TCGA-GC-A3RB-01A	M	54	III/IV	High	0	19.4	TCGA
		TCGA-GC-A3OO-01A	M	79	II/I	High	0	16.0333	TCGA
		TCGA-GC-A3I6-01A	M	45	III/IV	High	1	21	TCGA
		TCGA-GC-A3BM-01A	M	70	II/I	High	1	21.7	TCGA
		TCGA-G2-AA3F-01A	M	77	III/IV	High	0	29.7667	TCGA
		TCGA-G2-AA3D-01A	M	60	III/IV	High	0	71.3	TCGA
		TCGA-G2-AA3C-01A	M	66	III/IV	High	1	7.03333	TCGA
		TCGA-G2-AA3B-01A	F	75	II/I	High	0	66.9333	TCGA
		TCGA-G2-A3VY-01A	M	66	II/I	High	0	17.8667	TCGA
		TCGA-G2-A3IE-01A	M	51	II/I	High	1	20.4	TCGA
		TCGA-G2-A3IB-01A	M	66	II/I	High	1	7.33333	TCGA
		TCGA-G2-A2ES-01A	M	85	II/I	High	1	33.4667	TCGA
		TCGA-G2-A2EO-01A	M	69	III/IV	High	1	60.1333	TCGA
		TCGA-G2-A2EL-01A	M	77	II/I	High	1	27.3	TCGA
		TCGA-G2-A2EK-01A	M	57	II/I	High	0	16.1667	TCGA
		TCGA-G2-A2EJ-01A	F	56	II/I	High	0	48.6667	TCGA
		TCGA-G2-A2EF-01A	M	50	II/I	High	0	62.8	TCGA
		TCGA-G2-A2EC-01A	F	58	II/I	High	1	23.2	TCGA
		TCGA-FT-A61P-01A	M	76	III/IV	High	0	11.2333	TCGA
		TCGA-FT-A3EE-01A	F	80	III/IV	High	1	3.3	TCGA
		TCGA-FJ-A871-01A	M	49	III/IV	High	1	9.06667	TCGA
		TCGA-FJ-A3ZF-01A	M	73	III/IV	High	0	17.4667	TCGA
		TCGA-FJ-A3ZE-01A	M	65	III/IV	High	1	10.8	TCGA
		TCGA-FJ-A3Z9-01A	M	72	NA	High	1	12.8333	TCGA
		TCGA-FJ-A3Z7-01A	M	76	III/IV	High	0	31.5	TCGA
		TCGA-FD-A6TK-01A	M	60	III/IV	High	0	11	TCGA
		TCGA-FD-A6TI-01A	M	73	III/IV	High	1	9.8	TCGA
		TCGA-FD-A6TH-01A	M	63	III/IV	High	1	4.36667	TCGA
		TCGA-FD-A6TG-01A	M	73	III/IV	High	1	3.1	TCGA
		TCGA-FD-A6TF-01A	F	80	III/IV	High	1	2.3	TCGA
		TCGA-FD-A6TE-01A	M	54	III/IV	High	0	12.5333	TCGA
		TCGA-FD-A6TD-01A	M	77	III/IV	High	1	12.8667	TCGA
		TCGA-FD-A6TC-01A	F	79	III/IV	High	0	6.23333	TCGA
		TCGA-FD-A6TB-01A	M	82	III/IV	High	0	19.0667	TCGA
		TCGA-FD-A6TA-01A	M	58	III/IV	High	0	63.7333	TCGA
		TCGA-FD-A62S-01A	F	60	III/IV	High	1	13.5333	TCGA
		TCGA-FD-A62P-01A	M	76	II/I	High	1	6.36667	TCGA
		TCGA-FD-A62O-01A	M	74	III/IV	High	1	7.2	TCGA
		TCGA-FD-A62N-01A	M	69	III/IV	High	0	2.73333	TCGA
		TCGA-FD-A5C1-01A	F	61	III/IV	High	0	59.7333	TCGA
		TCGA-FD-A5C0-01A	M	61	III/IV	High	1	18.3333	TCGA
		TCGA-FD-A5BZ-01A	F	77	III/IV	High	1	27.8333	TCGA
		TCGA-FD-A5BY-01A	F	63	III/IV	High	0	8.36667	TCGA
		TCGA-FD-A5BX-01A	M	82	III/IV	High	1	5.76667	TCGA
		TCGA-FD-A5BV-01A	F	47	III/IV	High	1	5.43333	TCGA
		TCGA-FD-A5BU-01A	F	76	II/I	High	0	19.6	TCGA
		TCGA-FD-A5BT-01A	M	84	III/IV	High	1	10.9333	TCGA
		TCGA-FD-A5BS-01A	M	68	III/IV	High	0	54.6333	TCGA
		TCGA-FD-A5BR-01A	M	57	II/I	High	0	27.1	TCGA
		TCGA-FD-A43Y-01A	M	65	III/IV	High	1	15.8	TCGA
		TCGA-FD-A43X-01A	M	84	II/I	High	0	3.66667	TCGA
		TCGA-FD-A43U-01A	M	70	III/IV	High	0	21.2	TCGA
		TCGA-FD-A43S-01A	F	71	III/IV	High	0	15.1667	TCGA
		TCGA-FD-A43P-01A	M	74	II/I	High	0	27.7333	TCGA
		TCGA-FD-A43N-01A	M	76	III/IV	High	0	23.3	TCGA
		TCGA-FD-A3SS-01A	M	66	III/IV	High	1	13.0333	TCGA
		TCGA-FD-A3SR-01A	M	68	III/IV	High	1	20.0667	TCGA
		TCGA-FD-A3SQ-01A	M	62	III/IV	High	1	47.4333	TCGA
		TCGA-FD-A3SP-01A	M	60	III/IV	High	0	26.1	TCGA
		TCGA-FD-A3SO-01A	M	68	III/IV	High	1	5.6	TCGA
		TCGA-FD-A3SN-01A	M	79	III/IV	High	0	29.5667	TCGA
		TCGA-FD-A3SM-01A	M	70	III/IV	High	1	18.2333	TCGA
		TCGA-FD-A3SL-01A	M	60	III/IV	High	1	23.7333	TCGA
		TCGA-FD-A3SJ-01A	M	59	III/IV	High	1	24.6333	TCGA
		TCGA-FD-A3NA-01A	M	60	II/I	High	0	61.5	TCGA
		TCGA-FD-A3N6-01A	F	43	II/I	High	0	28.3667	TCGA
		TCGA-FD-A3N5-01A	M	69	II/I	High	1	22.8333	TCGA
		TCGA-FD-A3B8-01A	M	56	II/I	High	0	12.8	TCGA
		TCGA-FD-A3B7-01A	M	66	III/IV	High	1	4.06667	TCGA
		TCGA-FD-A3B6-01A	M	75	II/I	High	1	33.5	TCGA
		TCGA-FD-A3B5-01A	M	86	III/IV	High	1	9.06667	TCGA
		TCGA-FD-A3B4-01A	F	55	III/IV	High	1	17	TCGA
		TCGA-FD-A3B3-01A	F	74	III/IV	High	1	32.4667	TCGA
		TCGA-E7-A97Q-01A	F	60	III/IV	High	1	8.2	TCGA
		TCGA-E7-A97P-01A	M	73	II/I	High	1	14.5667	TCGA
		TCGA-E7-A8O8-01A	M	59	II/I	High	0	0.433333	TCGA
		TCGA-E7-A8O7-01A	M	52	II/I	Low	0	15.5333	TCGA
		TCGA-E7-A85H-01A	M	64	III/IV	High	0	13.1333	TCGA
		TCGA-E7-A7XN-01A	M	66	III/IV	High	0	14.2667	TCGA
		TCGA-E7-A7PW-01A	M	63	III/IV	High	0	13.8667	TCGA
		TCGA-E7-A7DV-01A	M	44	III/IV	High	0	1.23333	TCGA
		TCGA-E7-A7DU-01A	M	73	III/IV	Low	0	0.933333	TCGA
		TCGA-E7-A6MF-01A	M	37	II/I	Low	0	25	TCGA
		TCGA-E7-A6ME-01A	M	75	II/I	High	0	24.3667	TCGA
		TCGA-E7-A6MD-01A	M	66	III/IV	High	0	4.3	TCGA
		TCGA-E7-A678-01A	M	55	III/IV	Low	0	26.6	TCGA
		TCGA-E7-A677-01A	M	81	II/I	Low	0	27.3333	TCGA
		TCGA-E7-A5KF-01A	M	67	II/I	Low	0	0.666667	TCGA
		TCGA-E7-A5KE-01A	F	78	II/I	High	0	0.566667	TCGA
		TCGA-E7-A541-01A	M	66	II/I	High	1	25.9333	TCGA
		TCGA-E7-A519-01A	M	72	II/I	High	0	16.9333	TCGA
		TCGA-E7-A4XJ-01A	M	66	II/I	High	1	2.26667	TCGA
		TCGA-E7-A4IJ-01A	M	56	II/I	High	1	22.4667	TCGA
		TCGA-E7-A3Y1-01A	M	57	II/I	Low	0	5.43333	TCGA
		TCGA-E7-A3X6-01A	M	70	II/I	Low	1	30.1333	TCGA
		TCGA-E5-A4U1-01A	M	72	II/I	High	0	39.3667	TCGA
		TCGA-E5-A4TZ-01A	M	64	III/IV	High	1	15.5667	TCGA
		TCGA-E5-A2PC-01A	F	61	III/IV	High	0	44.2	TCGA
		TCGA-DK-AA77-01A	M	61	II/I	High	0	20.6	TCGA
		TCGA-DK-AA76-01A	F	64	II/I	High	0	12.2	TCGA
		TCGA-DK-AA75-01A	M	82	III/IV	High	1	11.3333	TCGA
		TCGA-DK-AA74-01A	M	75	III/IV	High	0	56.9333	TCGA
		TCGA-DK-AA71-01A	M	71	II/I	High	0	13.8333	TCGA
		TCGA-DK-AA6X-01A	M	63	II/I	High	0	15.5667	TCGA
		TCGA-DK-AA6W-01A	M	78	II/I	High	1	13.8333	TCGA
		TCGA-DK-AA6U-01A	M	64	II/I	NA	0	19.2667	TCGA
		TCGA-DK-AA6T-01A	M	63	II/I	High	0	19.0667	TCGA
		TCGA-DK-AA6S-01A	M	60	III/IV	High	0	168.333	TCGA
		TCGA-DK-AA6R-01A	M	68	III/IV	High	0	168.033	TCGA
		TCGA-DK-AA6Q-01A	F	61	III/IV	High	1	13.7667	TCGA
		TCGA-DK-AA6P-01A	F	72	II/I	High	0	15.2333	TCGA
		TCGA-DK-AA6M-01A	F	64	II/I	High	0	52.7333	TCGA
		TCGA-DK-AA6L-01A	M	48	III/IV	High	1	38.7667	TCGA
		TCGA-DK-A6B6-01A	M	57	II/I	High	0	37.1667	TCGA
		TCGA-DK-A6B5-01A	M	45	III/IV	High	0	51.4	TCGA
		TCGA-DK-A6B2-01A	M	70	III/IV	High	0	15.9	TCGA
		TCGA-DK-A6B1-01A	M	67	II/I	High	0	68.3	TCGA
		TCGA-DK-A6B0-01A	M	61	II/I	High	0	77.6667	TCGA
		TCGA-DK-A6AW-01A	M	70	II/I	High	0	54.0333	TCGA
		TCGA-DK-A6AV-01A	F	82	II/I	High	0	65.0667	TCGA
		TCGA-DK-A3X2-01A	M	85	III/IV	High	1	18.2333	TCGA
		TCGA-DK-A3X1-01A	F	78	III/IV	High	0	66.9667	TCGA
		TCGA-DK-A3WY-01A	F	67	III/IV	High	0	165.567	TCGA
		TCGA-DK-A3WX-01A	F	67	III/IV	High	1	10.7	TCGA
		TCGA-DK-A3WW-01A	M	57	III/IV	High	0	21.1	TCGA
		TCGA-DK-A3IV-01A	M	60	II/I	High	1	9.8	TCGA
		TCGA-DK-A3IU-01A	M	58	II/I	High	1	23.5333	TCGA
		TCGA-DK-A3IT-01A	M	62	III/IV	High	0	21.6	TCGA
		TCGA-DK-A3IS-01A	M	68	II/I	High	0	50.9667	TCGA
		TCGA-DK-A3IQ-01A	M	74	III/IV	High	1	17.9667	TCGA
		TCGA-DK-A3IN-01A	M	72	III/IV	High	1	8.33333	TCGA
		TCGA-DK-A3IM-01A	M	76	III/IV	High	1	8.26667	TCGA
		TCGA-DK-A3IL-01A	F	79	III/IV	High	1	13.7667	TCGA
		TCGA-DK-A3IK-01A	M	87	III/IV	High	1	4.86667	TCGA
		TCGA-DK-A2I6-01A	M	81	III/IV	High	0	88.5333	TCGA
		TCGA-DK-A2I4-01A	M	79	III/IV	High	0	127.833	TCGA
		TCGA-DK-A2I2-01A	F	63	III/IV	High	1	7.9	TCGA
		TCGA-DK-A2I1-01A	F	73	II/I	High	0	18.2	TCGA
		TCGA-DK-A2HX-01A	F	80	III/IV	High	1	47.3333	TCGA
		TCGA-DK-A1AG-01A	M	65	III/IV	High	0	15.8333	TCGA
		TCGA-DK-A1AF-01A	F	84	III/IV	High	0	17.8667	TCGA
		TCGA-DK-A1AE-01A	M	84	III/IV	High	0	16.3667	TCGA
		TCGA-DK-A1AD-01A	M	69	III/IV	High	0	114	TCGA
		TCGA-DK-A1AC-01A	M	72	III/IV	High	0	132.7	TCGA
		TCGA-DK-A1AB-01A	F	74	III/IV	High	1	16.9333	TCGA
		TCGA-DK-A1AA-01A	M	57	III/IV	High	0	19.2667	TCGA
		TCGA-DK-A1A7-01A	F	67	III/IV	High	0	18.6667	TCGA
		TCGA-DK-A1A6-01A	M	53	III/IV	High	0	67.3333	TCGA
		TCGA-DK-A1A5-01A	M	79	II/I	High	1	2.16667	TCGA
		TCGA-DK-A1A3-01A	M	60	III/IV	High	1	22.1667	TCGA
		TCGA-CU-A72E-01A	M	76	III/IV	High	1	13.7667	TCGA
		TCGA-CU-A5W6-01A	M	70	III/IV	High	1	1.86667	TCGA
		TCGA-CU-A3YL-01A	M	67	III/IV	High	0	30.2	TCGA
		TCGA-CU-A3QU-01A	M	58	III/IV	High	0	5.26667	TCGA
		TCGA-CU-A3KJ-01A	M	75	III/IV	High	0	18.7333	TCGA
		TCGA-CU-A0YR-01A	M	83	III/IV	High	1	15.3333	TCGA
		TCGA-CU-A0YO-01A	M	84	III/IV	High	1	4.96667	TCGA
		TCGA-CU-A0YN-01A	M	60	III/IV	High	1	13.1	TCGA
		TCGA-CF-A9FM-01A	M	50	II/I	High	0	13.2667	TCGA
		TCGA-CF-A9FL-01A	M	85	III/IV	High	1	18.8333	TCGA
		TCGA-CF-A9FF-01A	M	52	II/I	High	0	12.0333	TCGA
		TCGA-CF-A8HY-01A	M	59	II/I	High	0	11.5	TCGA
		TCGA-CF-A8HX-01A	F	55	II/I	High	0	11.5	TCGA
		TCGA-CF-A7I0-01A	M	54	II/I	Low	0	12.2667	TCGA
		TCGA-CF-A5UA-01A	M	67	II/I	Low	0	12.1667	TCGA
		TCGA-CF-A5U8-01A	M	59	II/I	Low	0	13.3	TCGA
		TCGA-CF-A47Y-01A	M	55	II/I	Low	0	12.4333	TCGA
		TCGA-CF-A47X-01A	M	60	II/I	Low	0	12.8	TCGA
		TCGA-CF-A47W-01A	M	42	II/I	Low	0	12.2667	TCGA
		TCGA-CF-A47V-01A	M	52	II/I	High	0	12.6333	TCGA
		TCGA-CF-A47T-01A	F	58	II/I	Low	1	12.8333	TCGA
		TCGA-CF-A47S-01A	M	41	II/I	Low	0	11.1	TCGA
		TCGA-CF-A3MI-01A	M	62	II/I	Low	0	12.3333	TCGA
		TCGA-CF-A3MH-01A	M	75	II/I	Low	0	13.2667	TCGA
		TCGA-CF-A3MG-01A	M	48	II/I	Low	0	12.3	TCGA
		TCGA-CF-A3MF-01A	M	34	III/IV	Low	0	12.7667	TCGA
		TCGA-CF-A27C-01A	M	52	III/IV	High	0	14.1667	TCGA
		TCGA-CF-A1HS-01A	F	75	III/IV	High	0	12.7333	TCGA
		TCGA-CF-A1HR-01A	M	62	III/IV	High	0	12.9667	TCGA
		TCGA-C4-A0F7-01A	M	77	III/IV	High	1	2.06667	TCGA
		TCGA-C4-A0F6-01A	F	82	III/IV	High	0	23.3333	TCGA
		TCGA-C4-A0F1-01A	M	71	III/IV	High	0	2.96667	TCGA
		TCGA-C4-A0F0-01A	M	60	II/I	High	0	1.96667	TCGA
		TCGA-C4-A0EZ-01A	F	69	III/IV	High	1	9.1	TCGA
		TCGA-BT-A42F-01A	M	64	III/IV	High	0	28.8	TCGA
		TCGA-BT-A42E-01A	M	74	III/IV	High	0	36.9333	TCGA
		TCGA-BT-A42C-01A	M	64	II/I	High	0	29.1	TCGA
		TCGA-BT-A3PK-01A	M	80	II/I	High	1	10.1	TCGA
		TCGA-BT-A3PJ-01A	M	76	III/IV	High	0	26.3	TCGA
		TCGA-BT-A3PH-01A	M	76	III/IV	High	1	4.73333	TCGA
		TCGA-BT-A2LD-01A	F	78	III/IV	High	1	20.7667	TCGA
		TCGA-BT-A2LB-01A	F	73	III/IV	High	1	16.4	TCGA
		TCGA-BT-A2LA-01A	M	54	III/IV	High	0	17.4	TCGA
		TCGA-BT-A20X-01A	M	56	III/IV	High	1	8.36667	TCGA
		TCGA-BT-A20W-01A	M	71	II/I	High	1	8.46667	TCGA
		TCGA-BT-A20V-01A	F	59	III/IV	High	1	5.13333	TCGA
		TCGA-BT-A20U-01A	F	70	III/IV	High	1	15.1667	TCGA
		TCGA-BT-A20T-01A	M	63	III/IV	High	1	15.1	TCGA
		TCGA-BT-A20R-01A	F	79	III/IV	High	1	5.13333	TCGA
		TCGA-BT-A20Q-01A	M	73	III/IV	High	1	19.7667	TCGA
		TCGA-BT-A20P-01A	F	81	III/IV	High	1	18.1333	TCGA
		TCGA-BT-A20O-01A	M	75	III/IV	High	1	12.3333	TCGA
		TCGA-BT-A20N-01A	M	72	III/IV	High	1	26.5	TCGA
		TCGA-BT-A20J-01A	M	75	II/I	High	1	19.3	TCGA
		TCGA-BT-A0YX-01A	F	70	III/IV	High	1	13.3333	TCGA
		TCGA-BT-A0S7-01A	M	75	III/IV	High	1	6.66667	TCGA
		TCGA-BL-A5ZZ-01A	F	80	III/IV	High	0	12.5667	TCGA
		TCGA-BL-A3JM-01A	M	62	III/IV	High	1	6.83333	TCGA
		TCGA-BL-A13J-01B	M	65	III/IV	High	1	2.7	TCGA
		TCGA-BL-A13J-01A	M	65	III/IV	High	1	2.7	TCGA
		TCGA-BL-A13I-01B	F	57	III/IV	High	1	7.43333	TCGA
		TCGA-BL-A13I-01A	F	57	III/IV	High	1	7.43333	TCGA
		TCGA-BL-A0C8-01B	M	73	II/I	High	0	40.6333	TCGA
		TCGA-BL-A0C8-01A	M	73	II/I	High	0	40.6333	TCGA
		TCGA-5N-A9KM-01A	F	73	III/IV	High	1	17.6667	TCGA
		TCGA-5N-A9KI-01A	F	76	III/IV	High	1	2.53333	TCGA
		TCGA-4Z-AA89-01A	M	60	III/IV	High	0	34.3	TCGA
		TCGA-4Z-AA87-01A	M	72	III/IV	High	0	48.4667	TCGA
		TCGA-4Z-AA86-01A	M	66	III/IV	High	1	10.3667	TCGA
		TCGA-4Z-AA84-01A	M	61	III/IV	High	0	15.3333	TCGA
		TCGA-4Z-AA83-01A	M	52	II/I	High	0	67.4667	TCGA
		TCGA-4Z-AA82-01A	M	59	III/IV	High	1	51.8667	TCGA
		TCGA-4Z-AA81-01A	M	80	II/I	High	1	42.3333	TCGA
		TCGA-4Z-AA80-01A	M	73	II/I	High	1	0.633333	TCGA
		TCGA-4Z-AA7Y-01A	M	60	II/I	High	0	50.7333	TCGA
		TCGA-4Z-AA7W-01A	M	55	II/I	High	0	28	TCGA
		TCGA-4Z-AA7S-01A	M	66	III/IV	High	1	35.4667	TCGA
		TCGA-4Z-AA7R-01A	M	73	III/IV	High	1	17.4	TCGA
		TCGA-4Z-AA7Q-01A	M	79	III/IV	High	1	17	TCGA
		TCGA-4Z-AA7O-01A	M	64	II/I	High	0	17.0667	TCGA
		TCGA-4Z-AA7N-01A	M	65	III/IV	High	1	45.5667	TCGA
		TCGA-4Z-AA7M-01A	M	65	III/IV	High	0	16.5	TCGA
		TCGA-2F-A9KW-01A	F	67	III/IV	High	1	8.46667	TCGA
		TCGA-2F-A9KT-01A	M	83	II/I	High	0	78.4	TCGA
		TCGA-2F-A9KR-01A	F	59	III/IV	High	1	106.1	TCGA
		TCGA-2F-A9KQ-01A	M	69	III/IV	High	0	96.2	TCGA
		TCGA-2F-A9KP-01A	M	66	III/IV	High	1	12.1333	TCGA
		TCGA-2F-A9KO-01A	M	63	III/IV	High	1	24.4667	TCGA
		TCGA-CF-A9FH-01A	M	85	II/I	Low	NA	NA	TCGA
		TCGA-UY-A8OC-01A	M	90	III/IV	High	NA	NA	TCGA
		TCGA-XF-AAMF-01A	M	68	III/IV	High	NA	NA	TCGA
		TCGA-GV-A3QG-01A	M	65	III/IV	High	NA	NA	TCGA
		TCGA-BT-A42B-01A	M	59	III/IV	High	NA	NA	TCGA
		TCGA-DK-A1A6-06A	M	53	III/IV	High	NA	NA	TCGA
		TCGA-GC-A6I3-01A	F	90	III/IV	High	NA	NA	TCGA
		TCGA-H4-A2HO-01C	M	53	III/IV	High	NA	NA	TCGA
		TCGA-ZF-A9RG-01A	F	70	III/IV	High	NA	NA	TCGA
		TCGA-XF-A9SG-01A	M	81	II/I	High	NA	NA	TCGA
		TCGA-GC-A6I1-01A	F	90	II/I	High	NA	NA	TCGA
		GSM786491	M	64.06	II/I	High	0	103.786	GSE31684
		GSM786492	M	62.14	II/I	High	1	7.12936	GSE31684
		GSM786493	F	65.96	II/I	High	1	10.3819	GSE31684
		GSM786494	M	56.1	III/IV	High	1	15.54	GSE31684
		GSM786495	F	68	III/IV	High	0	13.1417	GSE31684
		GSM786496	M	69.93	III/IV	High	1	2.7269	GSE31684
		GSM786497	M	65	II/I	High	0	87.8522	GSE31684
		GSM786498	M	69.44	III/IV	High	0	173.405	GSE31684
		GSM786499	M	47.47	II/I	High	1	96.1643	GSE31684
		GSM786500	F	77.9	III/IV	High	0	175.507	GSE31684
		GSM786501	M	66.56	II/I	Low	0	167.655	GSE31684
		GSM786502	M	65.11	II/I	High	1	99.9754	GSE31684
		GSM786503	M	76.93	III/IV	High	0	0.394251	GSE31684
		GSM786504	M	68.04	III/IV	High	1	7.32649	GSE31684
		GSM786505	F	68.03	III/IV	High	0	3.12115	GSE31684
		GSM786506	M	72.77	III/IV	High	1	1.74127	GSE31684
		GSM786507	F	59.65	III/IV	High	0	0.657084	GSE31684
		GSM786508	M	51.33	III/IV	High	1	8.31212	GSE31684
		GSM786509	M	73.32	II/I	High	0	31.3101	GSE31684
		GSM786510	M	56.61	III/IV	High	1	3.35113	GSE31684
		GSM786511	M	78.08	III/IV	High	0	24.6735	GSE31684
		GSM786512	M	68.75	III/IV	High	1	8.11499	GSE31684
		GSM786513	M	69.49	III/IV	High	0	1.08419	GSE31684
		GSM786514	M	62.08	III/IV	High	1	4.46817	GSE31684
		GSM786515	F	72.72	III/IV	High	0	3.28542	GSE31684
		GSM786516	F	72.4	III/IV	High	1	8.24641	GSE31684
		GSM786517	M	59.39	II/I	High	0	56.9363	GSE31684
		GSM786518	M	74.61	III/IV	High	1	8.34497	GSE31684
		GSM786519	M	58.15	III/IV	High	1	2.89117	GSE31684
		GSM786520	F	52.99	III/IV	High	1	2.00411	GSE31684
		GSM786521	M	64.53	III/IV	High	1	11.039	GSE31684
		GSM786522	M	56.47	III/IV	High	0	72.5421	GSE31684
		GSM786523	M	73.42	II/I	Low	1	90.1191	GSE31684
		GSM786524	M	68.35	III/IV	High	1	12.9117	GSE31684
		GSM786525	F	68.72	III/IV	High	0	5.32238	GSE31684
		GSM786526	M	84.48	III/IV	High	0	3.38398	GSE31684
		GSM786527	F	75.32	II/I	High	0	91.1704	GSE31684
		GSM786528	F	91.08	III/IV	High	0	2.82546	GSE31684
		GSM786529	M	57.33	III/IV	High	1	22.3737	GSE31684
		GSM786530	F	77	III/IV	High	1	6.89938	GSE31684
		GSM786531	M	80.66	III/IV	High	0	102.637	GSE31684
		GSM786532	F	74.92	III/IV	High	1	1.54415	GSE31684
		GSM786533	M	75.2	III/IV	High	1	6.76797	GSE31684
		GSM786534	M	88.5	II/I	High	0	105.791	GSE31684
		GSM786535	M	69.75	III/IV	High	0	5.58522	GSE31684
		GSM786536	M	89.46	III/IV	High	1	6.04518	GSE31684
		GSM786537	F	53	II/I	High	1	16.2957	GSE31684
		GSM786538	M	80.4	II/I	High	0	64.3942	GSE31684
		GSM786539	F	66.03	II/I	High	0	120.772	GSE31684
		GSM786540	M	55.56	III/IV	High	0	44.6817	GSE31684
		GSM786541	M	78.05	II/I	High	0	91.6632	GSE31684
		GSM786542	F	68.7	III/IV	High	1	3.90965	GSE31684
		GSM786543	M	61.14	III/IV	High	0	79.4415	GSE31684
		GSM786544	F	79.39	III/IV	High	1	2.52977	GSE31684
		GSM786545	F	84.11	III/IV	High	0	65.2813	GSE31684
		GSM786546	M	83.63	III/IV	High	1	0.788501	GSE31684
		GSM786547	M	71.91	III/IV	High	1	1.37988	GSE31684
		GSM786548	M	74.68	II/I	High	0	109.372	GSE31684
		GSM786549	M	60.47	III/IV	High	1	15.3429	GSE31684
		GSM786550	M	81.49	III/IV	High	1	9.00205	GSE31684
		GSM786551	F	67.33	III/IV	High	0	102.571	GSE31684
		GSM786552	M	84.02	III/IV	High	0	7.78645	GSE31684
		GSM786553	M	69.17	III/IV	High	0	101.881	GSE31684
		GSM786554	M	72.87	III/IV	High	0	32.6242	GSE31684
		GSM786555	M	62.44	II/I	Low	0	3.44969	GSE31684
		GSM786556	M	57.37	II/I	Low	0	79.6386	GSE31684
		GSM786557	M	81.5	III/IV	High	0	103.852	GSE31684
		GSM786558	F	72.61	II/I	Low	0	100.994	GSE31684
		GSM786559	F	85.09	II/I	High	0	91.4661	GSE31684
		GSM786560	M	74.09	III/IV	High	0	98.1684	GSE31684
		GSM786561	M	78.82	III/IV	high	0	15.0801	GSE31684
		GSM786562	M	67.15	II/I	High	0	6.63655	GSE31684
		GSM786563	M	74.75	III/IV	High	1	6.70226	GSE31684
		GSM786564	M	66.19	III/IV	High	0	67.2526	GSE31684
		GSM786565	M	57.72	II/I	Low	0	42.8747	GSE31684
		GSM786566	M	78.51	II/I	High	0	51.9425	GSE31684
		GSM786567	M	61.87	II/I	High	1	4.86242	GSE31684
		GSM786568	M	69.63	III/IV	High	0	84.731	GSE31684
		GSM786569	F	72.75	III/IV	High	0	84.5667	GSE31684
		GSM786570	M	80.46	III/IV	High	1	16.2628	GSE31684
		GSM786571	F	41.73	III/IV	High	0	85.9466	GSE31684
		GSM786572	M	74.82	II/I	High	0	89.1006	GSE31684
		GSM786573	M	58.21	II/I	High	0	81.117	GSE31684
		GSM786574	M	51.33	II/I	High	0	42.7105	GSE31684
		GSM786575	M	50.67	III/IV	High	0	33.6099	GSE31684
		GSM786576	M	47.85	III/IV	High	1	6.34086	GSE31684
		GSM786577	F	68.14	III/IV	High	1	11.5318	GSE31684
		GSM786578	M	82.72	III/IV	High	1	3.38398	GSE31684
		GSM786579	M	69.1	II/I	High	1	51.2526	GSE31684
		GSM786580	M	73.75	II/I	High	0	46.2259	GSE31684
		GSM786581	F	67.38	II/I	High	0	71.8522	GSE31684
		GSM786582	M	64.83	III/IV	High	1	2.43121	GSE31684
		GSM786583	M	78.3	II/I	High	0	64.5585	GSE31684

## Sheet: S2
Table-S2: The immune cell signature used in this work for estimating the relative abundance of immune cell infiltration
	CellType	Gene_Symbol
	aDC	LAMP3
	aDC	CCL1
	aDC	IDO1
	aDC	OAS3
	aDC	EBI3
	B cells	GLDC
	B cells	COCH
	B cells	SLC15A2
	B cells	CR2
	B cells	HLA-DOB
	B cells	SPIB
	B cells	PNOC
	B cells	BLK
	B cells	CD19
	B cells	KIAA0125
	B cells	TNFRSF17
	B cells	GNG7
	B cells	CCR9
	B cells	BLNK
	B cells	ABCB4
	B cells	MEF2C
	B cells	MEF2C
	B cells	IGHM
	B cells	TCL1A
	B cells	BCL11A
	B cells	MS4A1
	B cells	SCN3A
	B cells	MICAL3
	B cells	IGHD
	B cells	IGHA1
	B cells	IGKC
	B cells	DTNB
	B cells	CD72
	B cells	IGLC1
	B cells	MS4A1
	B cells	QRSL1
	B cells	QRSL1
	B cells	OSBPL10
	B cells	BCL11A
	B cells	KIAA0125
	B cells	BACH2
	B cells	FCRL2
	B cells	IGHD
	B cells	TCL1A
	CD8 T cells	DNAJB1
	CD8 T cells	DNAJB1
	CD8 T cells	ZFP36L2
	CD8 T cells	ZFP36L2
	CD8 T cells	VAMP2
	CD8 T cells	PPP1R2
	CD8 T cells	TBCC
	CD8 T cells	LEPROTL1
	CD8 T cells	CAMLG
	CD8 T cells	KLF9
	CD8 T cells	GADD45A
	CD8 T cells	CD8A
	CD8 T cells	ZNF91
	CD8 T cells	PF4
	CD8 T cells	THUMPD1
	CD8 T cells	TSC22D3
	CD8 T cells	SLC16A7
	CD8 T cells	GZMM
	CD8 T cells	SIK1
	CD8 T cells	RBM3
	CD8 T cells	APBA2
	CD8 T cells	HAUS3
	CD8 T cells	SF1
	CD8 T cells	FLT3LG
	CD8 T cells	TMEM259
	CD8 T cells	ZNF609
	CD8 T cells	SRSF7
	CD8 T cells	PRF1
	CD8 T cells	TMC6
	CD8 T cells	KAT6A
	CD8 T cells	AES
	CD8 T cells	ZNF22
	CD8 T cells	ABT1
	CD8 T cells	CDKN2AIP
	CD8 T cells	PRR5
	CD8 T cells	LIME1
	CD8 T cells	PRR5
	CD8 T cells	C12orf47
	Cytotoxic cells	RUNX3
	Cytotoxic cells	DUSP2
	Cytotoxic cells	GZMA
	Cytotoxic cells	GNLY
	Cytotoxic cells	ZBTB16
	Cytotoxic cells	KLRD1
	Cytotoxic cells	KLRD1
	Cytotoxic cells	APBA2
	Cytotoxic cells	GZMH
	Cytotoxic cells	RORA
	Cytotoxic cells	KLRD1
	Cytotoxic cells	NKG7
	Cytotoxic cells	CTSW
	Cytotoxic cells	KLRB1
	Cytotoxic cells	SIGIRR
	Cytotoxic cells	KLRF1
	Cytotoxic cells	APOL3
	Cytotoxic cells	GNLY
	Cytotoxic cells	SIGIRR
	DC	HSD11B1
	DC	CCL13
	DC	CD209
	DC	CCL22
	DC	CCL17
	DC	PPFIBP2
	DC	NPR1
	Eosinophils	THBS1
	Eosinophils	THBS1
	Eosinophils	SIAH1
	Eosinophils	TGIF1
	Eosinophils	HES1
	Eosinophils	HES1
	Eosinophils	KBTBD11
	Eosinophils	THBS4
	Eosinophils	KCNH2
	Eosinophils	ABHD2
	Eosinophils	RNASE2
	Eosinophils	CLC
	Eosinophils	PTGDR2
	Eosinophils	EMR1
	Eosinophils	CD101
	Eosinophils	SYNJ1
	Eosinophils	CCR3
	Eosinophils	HIST1H1C
	Eosinophils	KCNH2
	Eosinophils	IL5RA
	Eosinophils	IL5RA
	Eosinophils	GALC
	Eosinophils	CAT
	Eosinophils	TIPARP
	Eosinophils	SYNJ1
	Eosinophils	TKTL1
	Eosinophils	LRP5L
	Eosinophils	RRP12
	Eosinophils	TKTL1
	Eosinophils	RCOR3
	Eosinophils	SMPD3
	Eosinophils	CYSLTR2
	Eosinophils	HRH4
	Eosinophils	ACACB
	Eosinophils	C9orf156
	Eosinophils	ACACB
	Eosinophils	ACACB
	Eosinophils	MYO15B
	iDC	BLVRB
	iDC	TACSTD2
	iDC	CSF1R
	iDC	F13A1
	iDC	GSTT1
	iDC	RAP1GAP
	iDC	VASH1
	iDC	FABP4
	iDC	PREP
	iDC	MMP12
	iDC	CTNS
	iDC	SYT17
	iDC	CD1C
	iDC	GUCA1A
	iDC	CLEC10A
	iDC	CD1B
	iDC	CH25H
	iDC	PPARG
	iDC	CD1E
	iDC	ABCG2
	iDC	FZD2
	iDC	CD1A
	iDC	CD1E
	iDC	SLC7A8
	iDC	PDXK
	iDC	NUDT9
	iDC	MS4A6A
	iDC	HS3ST2
	iDC	DCSTAMP
	iDC	LMAN2L
	Macrophages	EMP1
	Macrophages	SCARB2
	Macrophages	RAI14
	Macrophages	CTSK
	Macrophages	APOE
	Macrophages	CD163
	Macrophages	FDX1
	Macrophages	SCG5
	Macrophages	CYBB
	Macrophages	ME1
	Macrophages	GPC4
	Macrophages	GPC4
	Macrophages	KAL1
	Macrophages	SULT1C2
	Macrophages	MARCO
	Macrophages	CCL7
	Macrophages	CHIT1
	Macrophages	MSR1
	Macrophages	CHI3L1
	Macrophages	CD84
	Macrophages	SULT1C2
	Macrophages	PTGDS
	Macrophages	MSR1
	Macrophages	PTGDS
	Macrophages	SGMS1
	Macrophages	BCAT1
	Macrophages	BCAT1
	Macrophages	FN1
	Macrophages	MSR1
	Macrophages	CXCL5
	Macrophages	CD163
	Macrophages	GM2A
	Macrophages	ATG7
	Macrophages	PCOLCE2
	Macrophages	MS4A4A
	Macrophages	CLEC5A
	Macrophages	DNASE2B
	Macrophages	COLEC12
	Macrophages	COL8A2
	Mast cells	ABCC4
	Mast cells	MPO
	Mast cells	SCG2
	Mast cells	MAOB
	Mast cells	VWA5A
	Mast cells	KIT
	Mast cells	PTGS1
	Mast cells	CALB2
	Mast cells	CPA3
	Mast cells	CTSG
	Mast cells	TPSAB1
	Mast cells	SLC18A2
	Mast cells	ADCYAP1
	Mast cells	TAL1
	Mast cells	SIGLEC6
	Mast cells	SIGLEC6
	Mast cells	NR0B1
	Mast cells	CEACAM8
	Mast cells	HPGDS
	Mast cells	ELANE
	Mast cells	HDC
	Mast cells	TPSB2
	Mast cells	MS4A2
	Mast cells	MS4A2
	Mast cells	TPSAB1
	Mast cells	GATA2
	Mast cells	TPSAB1
	Mast cells	VWA5A
	Mast cells	SIGLEC6
	Mast cells	HPGD
	Mast cells	PRG2
	Mast cells	PPM1H
	Mast cells	CMA1
	Mast cells	LINC01140
	Mast cells	TPSAB1
	Mast cells	MLPH
	Mast cells	SLC24A3
	Mast cells	SLC24A3
	Neutrophils	CD93
	Neutrophils	CD93
	Neutrophils	MME
	Neutrophils	MME
	Neutrophils	CSF3R
	Neutrophils	FCGR3B
	Neutrophils	TECPR2
	Neutrophils	FPR1
	Neutrophils	BST1
	Neutrophils	S100A12
	Neutrophils	SLC22A4
	Neutrophils	TNFRSF10C
	Neutrophils	CYP4F3
	Neutrophils	MGAM
	Neutrophils	CXCR2
	Neutrophils	CXCR1
	Neutrophils	FCAR
	Neutrophils	CEACAM3
	Neutrophils	LILRB2
	Neutrophils	FPR2
	Neutrophils	FPR2
	Neutrophils	CEACAM3
	Neutrophils	TNFRSF10C
	Neutrophils	FCAR
	Neutrophils	KCNJ15
	Neutrophils	FCAR
	Neutrophils	G0S2
	Neutrophils	ALPL
	Neutrophils	SLC25A37
	Neutrophils	CPPED1
	Neutrophils	DYSF
	Neutrophils	HPSE
	Neutrophils	SIGLEC5
	Neutrophils	VNN3
	Neutrophils	CRISPLD2
	NK CD56bright cells	DUSP4
	NK CD56bright cells	DUSP4
	NK CD56bright cells	PLA2G6
	NK CD56bright cells	RRAD
	NK CD56bright cells	FOXJ1
	NK CD56bright cells	XCL1
	NK CD56bright cells	MPPED1
	NK CD56bright cells	PLA2G6
	NK CD56bright cells	MUC3B
	NK CD56bright cells	LPCAT4
	NK CD56bright cells	PLA2G6
	NK CD56bright cells	TRAPPC9
	NK CD56bright cells	MADD
	NK CD56dim cells	GTF3C1
	NK CD56dim cells	KIR2DL3
	NK CD56dim cells	KIR2DS5
	NK CD56dim cells	GZMB
	NK CD56dim cells	KIR3DS1
	NK CD56dim cells	KIR2DS2
	NK CD56dim cells	KIR3DL1
	NK CD56dim cells	TTC38
	NK CD56dim cells	KIR2DS4
	NK CD56dim cells	KIR3DL3
	NK CD56dim cells	PMEPA1
	NK CD56dim cells	S1PR5
	NK CD56dim cells	IL21R
	NK cells	IGFBP5
	NK cells	MAPRE3
	NK cells	ZNF747
	NK cells	XCL1
	NK cells	ZNF205
	NK cells	TCTN2
	NK cells	TRPV6
	NK cells	FGF18
	NK cells	BCL2
	NK cells	TBXA2R
	NK cells	NCR1
	NK cells	CDC5L
	NK cells	MRC2
	NK cells	FZR1
	NK cells	ALDH1B1
	NK cells	ADARB1
	NK cells	PSMD4
	NK cells	FUT5
	NK cells	FZR1
	NK cells	APBB2
	NK cells	PDLIM4
	NK cells	ZNF528
	NK cells	MCM3AP
	NK cells	LDB3
	NK cells	GNAS
	NK cells	NCR1
	NK cells	NCR1
	NK cells	TINAGL1
	NK cells	PRX
	NK cells	SLC30A5
	NK cells	KANK2
	pDC	IL3RA
	T cells	ITM2A
	T cells	LCK
	T cells	LCK
	T cells	CD3E
	T cells	SKAP1
	T cells	CD2
	T cells	CD28
	T cells	CD96
	T cells	CD3G
	T cells	TRAC
	T cells	TRAC
	T cells	PRKCQ
	T cells	PRKCQ
	T cells	SH2D1A
	T cells	TRBC1
	T cells	NCALD
	T cells	TRBC1
	T cells	CD3D
	T cells	YME1L1
	T cells	CD6
	T cells	TRDV3
	T cells	TRAT1
	T cells	BCL11B
	T helper cells	UBE2L3
	T helper cells	ANP32B
	T helper cells	NAP1L4
	T helper cells	RPA1
	T helper cells	SEC24C
	T helper cells	ITM2A
	T helper cells	SLC25A12
	T helper cells	ASF1A
	T helper cells	ATF2
	T helper cells	BATF
	T helper cells	GOLGA8A
	T helper cells	ICOS
	T helper cells	CD28
	T helper cells	FRYL
	T helper cells	PPP2R5C
	T helper cells	SRSF10
	T helper cells	LRBA
	T helper cells	FAM111A
	T helper cells	NUP107
	T helper cells	PHF10
	T helper cells	BORA
	T helper cells	DDX50
	Tcm	SLC7A6
	Tcm	AQP3
	Tcm	CLUAP1
	Tcm	FYB
	Tcm	USP9Y
	Tcm	TXK
	Tcm	KLF12
	Tcm	CASP8
	Tcm	CEP68
	Tcm	ATM
	Tcm	PCM1
	Tcm	CDC14A
	Tcm	NFATC3
	Tcm	TIMM8A
	Tcm	ATM
	Tcm	HNRNPH1
	Tcm	CREBZF
	Tcm	TXLNGY
	Tcm	CYLD
	Tcm	MAP3K1
	Tcm	DOCK9
	Tcm	N4BP2L2-IT2
	Tcm	PCNX
	Tcm	REPS1
	Tcm	TRAF3IP3
	Tcm	PHC3
	Tcm	NMT2
	Tcm	KMT2A
	Tcm	SPDYE2
	Tcm	STX16
	Tcm	NEFL
	Tem	TBCD
	Tem	TBC1D5
	Tem	NFATC4
	Tem	PRKY
	Tem	CCR2
	Tem	LTK
	Tem	CCR2
	Tem	MEFV
	Tem	DDX17
	Tem	SND1-IT1
	Tem	FLI1
	Tem	FLI1
	Tem	AKT3
	Tem	EZR
	Tem	TCRA
	Tem	GDPD5
	TFH	STK39
	TFH	PTPN13
	TFH	CHGB
	TFH	TOX
	TFH	CDK5R1
	TFH	CXCL13
	TFH	PVALB
	TFH	CXCR5
	TFH	MAF
	TFH	PDCD1
	TFH	ICA1
	TFH	LDLRAD4
	TFH	MYO7A
	TFH	MAF
	TFH	LDLRAD4
	TFH	TSHR
	TFH	ST8SIA1
	TFH	MYO6
	TFH	ICA1
	TFH	SMAD1
	TFH	CHI3L2
	TFH	PASK
	TFH	HIST1H4J
	TFH	CXCR5
	TFH	PASK
	TFH	MKL2
	TFH	POMT1
	TFH	MAGEH1
	TFH	HEY1
	TFH	SH3TC1
	TFH	B3GAT1
	TFH	KCNK5
	TFH	THADA
	TFH	SIRPG
	TFH	SLC7A10
	TFH	KIAA1324
	TFH	MYO7A
	TFH	HEY1
	TFH	THADA
	TFH	ZNF764
	Tgd	FEZ1
	Tgd	C1orf61
	Tgd	CD160
	Tgd	TRDC
	Th1 cells	APOD
	Th1 cells	BST2
	Th1 cells	DPP4
	Th1 cells	CCL4
	Th1 cells	SGCB
	Th1 cells	LRP8
	Th1 cells	BTG3
	Th1 cells	SYNGR3
	Th1 cells	CD38
	Th1 cells	CD70
	Th1 cells	DGKI
	Th1 cells	LTA
	Th1 cells	IL12RB2
	Th1 cells	DUSP5
	Th1 cells	LRRN3
	Th1 cells	CSF2
	Th1 cells	IFNG
	Th1 cells	CMAHP
	Th1 cells	DPP4
	Th1 cells	ATP9A
	Th1 cells	APBB2
	Th1 cells	DOK5
	Th1 cells	EGFL6
	Th1 cells	ZBTB32
	Th1 cells	IL22
	Th1 cells	CTLA4
	Th1 cells	HBEGF
	Th1 cells	APBB2
	Th17 cells	IL17RA
	Th17 cells	RORC
	Th17 cells	IL17A
	Th17 cells	IL17A
	Th2 cells	DHFR
	Th2 cells	SNRPD1
	Th2 cells	GSTA4
	Th2 cells	SMAD2
	Th2 cells	SMAD2
	Th2 cells	MB
	Th2 cells	CDC7
	Th2 cells	WDHD1
	Th2 cells	CDC25C
	Th2 cells	PMCH
	Th2 cells	CXCR6
	Th2 cells	LAIR2
	Th2 cells	PTGIS
	Th2 cells	ANK1
	Th2 cells	CENPF
	Th2 cells	GATA3
	Th2 cells	EVI5
	Th2 cells	BIRC5
	Th2 cells	PHEX
	Th2 cells	CXCR6
	Th2 cells	SLC39A14
	Th2 cells	MICAL2
	Th2 cells	ADCY1
	Th2 cells	LIMA1
	Th2 cells	NEIL3
	Th2 cells	HELLS
	Th2 cells	AHI1
	Th2 cells	AHI1
	Th2 cells	IL26
	Th2 cells	AHI1
	Th2 cells	DHFR
	TReg	FOXP3
	TReg	FOXP3

## Sheet: S3
Table-S3: Spearman correlation analysis of the 26 "writer" genes
		From	To	P value（<0.05）	Cor	Weight
		CSTF3	RBM15B	0	0.404265	Inf
		NUDT21	RBM15B	2.24476e-11	0.323862	10.6488
		CPSF2	RBM15B	8.2735e-10	0.298307	9.08231
		METTL3	RBM15B	1.34736e-11	0.327285	10.8705
		PCF11	RBM15B	2.79722e-13	0.351764	12.5533
		RBM15	RBM15B	8.16781e-12	0.330597	11.0879
		CPSF4	RBM15B	1.183e-12	0.342971	11.927
		WTAP	RBM15B	8.76217e-12	0.330135	11.0574
		CPSF3	RBM15B	1.51875e-10	0.310624	9.81851
		TRMT6	RBM15B	1.82759e-11	0.325246	10.7381
		CPSF1	RBM15B	7.54654e-13	0.345754	12.1223
		ADARB1	CFI	4.11416e-13	0.34945	12.3857
		CPSF2	CFI	2.44943e-05	0.206948	4.61093
		METTL3	CFI	1.37506e-06	-0.236215	5.86168
		ADAR	CFI	1.59912e-07	0.255878	6.79612
		WTAP	CFI	5.21611e-09	0.284246	8.28265
		METTL14	CFI	4.70325e-06	0.224185	5.3276
		PABPN1	CFI	4.58773e-05	-0.200011	4.3384
		CLP1	ADARB1	3.66932e-05	0.202507	4.43541
		TRMT61A	ADARB1	9.86162e-05	0.191223	4.00605
		CPSF2	ADARB1	4.62861e-05	0.199911	4.33455
		KIAA1429	ADARB1	2.87195e-06	0.229087	5.54182
		RBM15	ADARB1	1.01636e-05	0.216306	4.99295
		ADAR	ADARB1	1.13862e-06	0.238006	5.94362
		WTAP	ADARB1	1.73021e-08	0.274665	7.7619
		CSTF2	ADARB1	6.60033e-06	0.220754	5.18043
		TRMT61A	CSTF3	4.04297e-06	0.2257	5.3933
		PCF11	CSTF3	2.25518e-09	0.290743	8.64682
		KIAA1429	CSTF3	4.08349e-15	0.374699	14.389
		ZC3H13	CSTF3	1.61657e-07	0.255783	6.79141
		CSTF1	CSTF3	1.23129e-16	0.387254	15.9096
		PABPN1	CSTF3	1.43473e-15	0.379363	14.8432
		TRMT6	CSTF3	4.04914e-13	0.349546	12.3926
		CPSF1	CSTF3	7.47454e-13	0.345813	12.1264
		NUDT21	TRMT10C	7.35466e-13	0.345912	12.1334
		CPSF2	TRMT10C	8.63194e-13	0.344926	12.0639
		METTL3	TRMT10C	2.06778e-12	0.339462	11.6845
		PCF11	TRMT10C	2.15495e-05	0.208336	4.66656
		KIAA1429	TRMT10C	4.66425e-16	0.383607	15.3312
		CPSF4	TRMT10C	3.64313e-09	0.287047	8.43853
		ADAR	TRMT10C	6.34251e-13	0.34682	12.1977
		WTAP	TRMT10C	7.95683e-18	0.390013	17.0993
		ZC3H13	TRMT10C	1.47877e-07	0.256564	6.8301
		CPSF3	TRMT10C	7.4704e-16	0.381941	15.1267
		CSTF2	TRMT10C	4.40331e-15	0.374342	14.3562
		PABPN1	TRMT10C	5.01029e-06	0.223549	5.30014
		CPSF1	TRMT10C	7.73105e-05	0.194059	4.11176
		TRMT61A	CLP1	4.28434e-11	0.319461	10.3681
		PCF11	CLP1	1.44673e-05	0.212598	4.83961
		ZC3H13	CLP1	3.31212e-09	0.287785	8.47989
		CPSF1	CLP1	2.10721e-07	0.253445	6.67629
		METTL3	TRMT61B	1.23099e-14	0.369236	13.9097
		PCF11	TRMT61B	1.16735e-13	0.356891	12.9328
		CPSF1	TRMT61B	2.15372e-08	0.272876	7.66681
		METTL3	NUDT21	1.37832e-11	0.327133	10.8606
		PCF11	NUDT21	1.87415e-15	0.378228	14.7272
		CPSF4	NUDT21	1.53295e-09	0.293681	8.81447
		CPSF1	NUDT21	6.62461e-05	0.195839	4.17884
		CPSF2	TRMT61A	5.93253e-07	0.244092	6.22676
		METTL3	TRMT61A	5.48809e-05	0.197987	4.26058
		RBM15	TRMT61A	2.34556e-06	0.231068	5.62975
		CPSF3	TRMT61A	3.34923e-06	0.22757	5.47506
		CSTF2	TRMT61A	1.13146e-07	0.258895	6.94636
		CSTF1	TRMT61A	1.03629e-09	0.296627	8.98452
		PABPN1	TRMT61A	5.96807e-12	0.332651	11.2242
		TRMT6	TRMT61A	8.15814e-10	0.298412	9.08841
		METTL3	CPSF2	3.69172e-09	0.286944	8.43277
		PCF11	CPSF2	7.62324e-06	0.21928	5.11786
		CPSF4	CPSF2	9.86345e-09	0.2792	8.00597
		KIAA1429	METTL3	9.39708e-12	0.329674	11.027
		RBM15	METTL3	7.57627e-09	0.281302	8.12054
		CPSF4	METTL3	6.90501e-07	0.242689	6.16084
		ADAR	METTL3	2.49274e-05	0.206757	4.60332
		WTAP	METTL3	3.1049e-09	0.288285	8.50795
		METTL14	METTL3	1.0871e-09	0.296269	8.96373
		ZC3H13	METTL3	8.5868e-10	0.298031	9.06617
		CSTF2	METTL3	3.61653e-09	0.287104	8.44171
		TRMT6	METTL3	1.51374e-06	0.235297	5.81995
		CPSF1	METTL3	8.38443e-15	0.371191	14.0765
		KIAA1429	PCF11	4.34592e-13	0.349119	12.3619
		RBM15	PCF11	1.09999e-08	0.278326	7.95861
		ADAR	PCF11	8.75743e-08	0.261106	7.05762
		WTAP	PCF11	4.49393e-08	0.266773	7.34737
		CSTF1	PCF11	4.09398e-14	0.362811	13.3879
		PABPN1	PCF11	3.00673e-06	0.228636	5.52191
		TRMT6	PCF11	9.48161e-07	0.23973	6.02312
		CPSF1	PCF11	3.27916e-05	0.203752	4.48424
		CPSF4	KIAA1429	6.79746e-11	0.316272	10.1677
		ZC3H13	RBM15	2.58977e-07	0.25161	6.58674
		CPSF1	RBM15	1.67805e-10	0.309915	9.77519
		ADAR	CPSF4	2.00928e-15	0.377926	14.697
		WTAP	CPSF4	1.61658e-08	0.275217	7.7914
		METTL14	CPSF4	5.33314e-08	0.265331	7.27302
		PABPN1	CPSF4	2.38629e-09	0.29031	8.62228
		CPSF1	ADAR	5.88225e-05	0.197198	4.23046
		CPSF3	WTAP	1.64884e-08	0.275057	7.78282
		CSTF1	WTAP	5.18567e-12	0.333565	11.2852
		PABPN1	WTAP	4.67909e-05	0.199789	4.32984
		CPSF3	METTL14	1.2938e-10	0.31176	9.88813
		CPSF1	METTL14	3.23879e-05	0.203888	4.48962
		CPSF3	ZC3H13	8.40172e-06	0.218279	5.07563
		CSTF2	ZC3H13	3.89183e-09	0.286534	8.40985
		CSTF1	ZC3H13	1.08627e-14	0.369878	13.9641
		TRMT6	ZC3H13	3.70138e-13	0.350087	12.4316
		CPSF1	CPSF3	1.12112e-11	0.328506	10.9503
		CPSF1	CSTF2	1.36792e-11	0.327184	10.8639
		PABPN1	CSTF1	2.83117e-06	0.229227	5.54803
		CPSF1	CSTF1	6.08885e-15	0.372777	14.2155
		CPSF1	PABPN1	2.56148e-12	0.338102	11.5915
		CPSF1	TRMT6	1.8832e-11	0.325044	10.7251

## Sheet: S4
Table-S4: Spearman correlation analysis between "writer" genes and mRNAs in GSE13507
			Writer	mRNA	Cor
			NUDT21	TMED7	0.887846
			NUDT21	VBP1	0.871054
			NUDT21	PRDX3	0.870731
			NUDT21	DR1	0.866174
			NUDT21	PAIP2	0.86334
			NUDT21	ITFG1	0.862705
			NUDT21	G3BP2	0.859912
			NUDT21	BTBD1	0.858095
			NUDT21	ATAD1	0.851626
			NUDT21	SCOC	0.849286
			NUDT21	TMEM123	0.847769
			NUDT21	BET1	0.847192
			NUDT21	DPM1	0.847027
			NUDT21	NBN	0.846865
			NUDT21	ATP5F1	0.843037
			NUDT21	BTF3L4	0.838923
			ADARB1	P2RX1	0.83794
			NUDT21	GNA13	0.835869
			ADARB1	LIMS2	0.834631
			NUDT21	SMC3	0.833042
			NUDT21	TMEM14A	0.830566
			NUDT21	HSP90AA1	0.830058
			NUDT21	SRP9	0.824966
			NUDT21	PSMD6	0.823539
			NUDT21	SP3	0.823105
			ADARB1	CASQ2	0.822639
			ADARB1	FXYD6	0.8226
			NUDT21	RDH14	0.821559
			NUDT21	AP3M1	0.820311
			NUDT21	ARL6IP6	0.820307
			NUDT21	ANAPC10	0.819955
			NUDT21	BRD7	0.819727
			NUDT21	TSNAX	0.819399
			NUDT21	NCBP2	0.818776
			NUDT21	NGDN	0.818317
			ADARB1	RAMP1	0.81822
			NUDT21	SET	0.817889
			TRMT61B	SPAST	0.81708
			ADARB1	PLCD4	0.817064
			NUDT21	TMED10	0.816342
			ADARB1	PRUNE2	0.816314
			NUDT21	THAP1	0.816218
			NUDT21	TMEM14C	0.815599
			ADARB1	ACTC1	0.815077
			NUDT21	SRP54	0.814929
			NUDT21	CREB1	0.814542
			NUDT21	ACP1	0.814404
			NUDT21	ISOC1	0.814396
			NUDT21	RWDD3	0.813623
			NUDT21	EIF1B	0.81338
			NUDT21	SFT2D1	0.812997
			NUDT21	CNBP	0.812958
			ADARB1	PCP4	0.811129
			NUDT21	C3orf38	0.809739
			NUDT21	LMBRD1	0.809049
			NUDT21	SEC23IP	0.809036
			NUDT21	AASDHPPT	0.808978
			ADARB1	PPAPDC3	0.808369
			TRMT6	CLTC	0.808292
			ADARB1	DACT3	0.807631
			ADARB1	POPDC2	0.807418
			NUDT21	PSMA1	0.806736
			ADARB1	KATNAL1	0.805853
			ADARB1	TNFAIP8L3	0.805776
			NUDT21	HPS3	0.805546
			NUDT21	MRPS18C	0.805466
			ADARB1	DNAJB5	0.805414
			ADARB1	CACNA1C	0.805353
			NUDT21	SUCLA2	0.804233
			ADARB1	LMOD1	0.804015
			NUDT21	COMMD8	0.803564
			NUDT21	COMMD10	0.803391
			ADARB1	SGCA	0.802768
			ADARB1	PLA2G5	0.802652
			ADARB1	ASB5	0.802163
			ADARB1	NXPH3	0.802025
			ADARB1	PLN	0.802016
			NUDT21	PCBP1	0.801796
			NUDT21	GTF2A2	0.801375
			TRMT10C	ZBTB11	0.801019
			NUDT21	PLEKHF2	0.800954
			NUDT21	CHMP5	0.800732
			NUDT21	PSMD10	0.800253
			NUDT21	NDUFB3	0.800108
			NUDT21	CASC4	0.799621
			NUDT21	RAB4A	0.798938
			NUDT21	LYPLAL1	0.798637
			ADARB1	MAP1A	0.798414
			NUDT21	ZXDB	0.798183
			NUDT21	CYB5R4	0.797905
			NUDT21	MRPL18	0.797848
			NUDT21	PIK3CB	0.797536
			ADARB1	DES	0.797319
			NUDT21	NCK1	0.797252
			CPSF1	FBXL6	0.797152
			ADARB1	FNBP1	0.796984
			ADARB1	HSPB7	0.796924
			TRMT61B	SNX4	0.796744
			CPSF1	TRMT1	0.796457
			ADARB1	PDZRN4	0.796284
			NUDT21	TSPYL1	0.795208
			NUDT21	IARS2	0.79505
			NUDT21	SDCBP	0.794696
			TRMT61B	PRRC1	0.794454
			NUDT21	RNF13	0.794212
			NUDT21	TBL1XR1	0.793774
			ADARB1	C2orf40	0.793251
			ADARB1	MKX	0.793228
			NUDT21	DDX21	0.793208
			ADARB1	ITIH5	0.79297
			ADARB1	MSRB3	0.792871
			ADARB1	SMTN	0.792843
			NUDT21	FUBP3	0.792517
			NUDT21	SLC33A1	0.792469
			ADARB1	REEP1	0.791969
			NUDT21	HSPE1	0.791949
			NUDT21	GABARAPL2	0.791595
			NUDT21	PSMC6	0.790883
			ADARB1	KCNMB1	0.790556
			NUDT21	DLD	0.789748
			WTAP	BTBD1	0.788106
			NUDT21	API5	0.788085
			ADARB1	FILIP1	0.787485
			NUDT21	MDH1	0.787034
			ADARB1	SYNPO2	0.786797
			NUDT21	TFB2M	0.78676
			TRMT61B	ARMCX5	0.786431
			ADARB1	RUSC2	0.786333
			NUDT21	HIGD1A	0.786103
			ADARB1	MCAM	0.784584
			NUDT21	COPS4	0.783899
			ADARB1	CACNB2	0.783234
			NUDT21	KIAA0196	0.7829
			NUDT21	NFE2L2	0.782869
			NUDT21	FAM96A	0.782805
			NUDT21	SLC39A6	0.782216
			NUDT21	VPS26A	0.781939
			ADARB1	RBPMS2	0.781893
			NUDT21	GOLGA4	0.781466
			TRMT10C	EAF1	0.780534
			ADARB1	HSPB6	0.780228
			ADARB1	BVES	0.780169
			NUDT21	EIF4G2	0.780089
			NUDT21	NUP153	0.779711
			NUDT21	MRFAP1	0.779607
			NUDT21	SERP1	0.779566
			NUDT21	LANCL1	0.779525
			TRMT10C	PRKCI	0.77936
			ADARB1	CNN1	0.779125
			ADARB1	SORBS1	0.778937
			NUDT21	PCNP	0.778471
			CPSF1	HGS	0.778326
			TRMT6	EAF1	0.778132
			TRMT10C	ZBTB41	0.77804
			ADARB1	MYLK	0.777281
			TRMT10C	SMNDC1	0.777207
			NUDT21	MRPL42	0.776964
			NUDT21	TMED2	0.776784
			TRMT6	ZBTB2	0.776707
			TRMT6	ZBTB11	0.776625
			TRMT10C	B3GNT5	0.776374
			NUDT21	BNIP3L	0.775983
			ADARB1	PDZRN3	0.775411
			ADARB1	MYL9	0.775349
			NUDT21	EID2	0.775021
			ADARB1	MYOM1	0.774574
			ADARB1	ATP1A2	0.77438
			ADARB1	MXRA7	0.774225
			NUDT21	GOLPH3	0.77416
			ADARB1	GATA5	0.773872
			NUDT21	ACTR10	0.773747
			NUDT21	NEDD1	0.773397
			NUDT21	PI4K2B	0.772989
			NUDT21	ADSS	0.772892
			TRMT10C	CLTC	0.772767
			NUDT21	ARMCX3	0.772704
			NUDT21	PRKAR1A	0.772494
			NUDT21	SNX7	0.772332
			ADARB1	HAND1	0.772193
			CPSF1	ASPSCR1	0.772106
			ADARB1	TPM1	0.771883
			CPSF1	ADCK5	0.771644
			ADARB1	FAM46B	0.771356
			ADARB1	SCRG1	0.770764
			ADARB1	NT5DC3	0.770703
			NUDT21	STAG2	0.77068
			NUDT21	C6orf211	0.770674
			ADARB1	TLN1	0.770574
			NUDT21	DHX36	0.770565
			TRMT10C	IER3IP1	0.770476
			NUDT21	ATP6V1A	0.77012
			NUDT21	YME1L1	0.76965
			ADARB1	CPXM2	0.769403
			ADARB1	BHMT2	0.768859
			ADARB1	RAB23	0.768389
			NUDT21	ACN9	0.768241
			NUDT21	C4orf27	0.767774
			NUDT21	CTR9	0.767727
			NUDT21	DSCR3	0.767648
			NUDT21	TMED5	0.767535
			PABPN1	ACIN1	0.76749
			NUDT21	TPRKB	0.767467
			NUDT21	ISCA1	0.767243
			NUDT21	PRPS1	0.767024
			NUDT21	PPID	0.766913
			NUDT21	RPL26L1	0.766895
			ADARB1	HSPB2	0.766842
			NUDT21	LARP7	0.766645
			NUDT21	WRB	0.766079
			TRMT6	PRKCI	0.765956
			NUDT21	STXBP3	0.765638
			TRMT10C	ATF1	0.765378
			ADARB1	TMOD1	0.764601
			NUDT21	PSMD7	0.764212
			NUDT21	DAZAP2	0.763954
			ADARB1	BOC	0.763676
			CPSF4	PTBP1	0.763474
			CPSF1	VPS16	0.763435
			ADARB1	PTGIS	0.763341
			NUDT21	MTPN	0.763061
			TRMT6	KPNA2	0.762978
			ADARB1	MAP1B	0.762626
			TRMT6	SFPQ	0.762318
			CPSF4	MCM7	0.762042
			NUDT21	TMEM126B	0.761861
			NUDT21	AP3S1	0.761687
			NUDT21	MORC3	0.761508
			ADARB1	CLIP3	0.761468
			NUDT21	FAM122A	0.760649
			NUDT21	ME2	0.760534
			NUDT21	SNX3	0.760417
			NUDT21	ETFA	0.760285
			NUDT21	CHMP2B	0.760205
			ADARB1	FHL1	0.760189
			ADARB1	SEMA3A	0.760085
			NUDT21	BBS10	0.760052
			NUDT21	MORF4L1	0.759937
			NUDT21	MAPRE1	0.759917
			NUDT21	DOCK7	0.759702
			TRMT10C	PRPF18	0.758984
			NUDT21	ATG4C	0.758935
			NUDT21	C5orf24	0.758798
			NUDT21	RCHY1	0.758705
			ADARB1	SGCD	0.758444
			ADARB1	KIAA1644	0.75824
			NUDT21	RIOK2	0.757915
			ADARB1	PGM5	0.757407
			NUDT21	CSNK1G3	0.75729
			NUDT21	PPP2R3C	0.757157
			ADARB1	ANKS1B	0.757108
			ADARB1	NEXN	0.757029
			ADARB1	PDZD4	0.757001
			ADARB1	SLMAP	0.756858
			NUDT21	SNX2	0.756812
			NUDT21	XRN2	0.756496
			NUDT21	VPS4B	0.756146
			NUDT21	PRRC1	0.755072
			ADARB1	PDLIM3	0.755068
			WTAP	TSNAX	0.755012
			NUDT21	UFM1	0.75494
			ADARB1	JAM3	0.754666
			NUDT21	HECTD1	0.754623
			NUDT21	LAMP2	0.754611
			NUDT21	APIP	0.754117
			NUDT21	PLS3	0.753816
			NUDT21	TOR1AIP1	0.753807
			NUDT21	PGRMC1	0.753415
			NUDT21	GNPDA2	0.753223
			ADARB1	NFATC4	0.753191
			NUDT21	LSM3	0.753182
			ADARB1	SDPR	0.752908
			ADARB1	KCNMA1	0.752883
			ADARB1	PTGS1	0.752664
			ADARB1	DCHS1	0.752379
			ADARB1	TACR2	0.752124
			NUDT21	LCMT2	0.752066
			NUDT21	ATP6V0E1	0.751857
			ADARB1	SVIL	0.751746
			ADARB1	MAOB	0.75168
			ADARB1	PPP1R14A	0.751669
			NUDT21	PFN2	0.751574
			ADARB1	HSD17B6	0.751547
			ADARB1	GYPC	0.750931
			CPSF1	DHX34	0.750693
			CPSF1	KHSRP	0.750674
			NUDT21	KBTBD7	0.750528
			TRMT6	MSH2	0.750516
			NUDT21	GNG10	0.750479
			NUDT21	TM2D1	0.750404
			NUDT21	EEF1A1	0.750351
			NUDT21	TBCA	0.750331
			ADARB1	FLNA	0.750129
			ADARB1	GAS1	0.749856
			NUDT21	RPL22	0.749737
			TRMT10C	TCP1	0.749578
			TRMT61B	ATP2C1	0.749368
			TRMT10C	HS2ST1	0.749178
			ADARB1	AOC3	0.749167
			TRMT10C	PPP1R15B	0.747838
			NUDT21	HINT1	0.747669
			NUDT21	CAB39	0.747509
			TRMT10C	BCAS2	0.747432
			NUDT21	BTF3	0.747412
			NUDT21	DEK	0.7473
			CPSF1	SKIV2L	0.746881
			NUDT21	ACADM	0.746677
			ADARB1	KCNIP3	0.74665
			ADARB1	BNC2	0.746605
			NUDT21	ZNF143	0.746297
			CPSF1	ILF3	0.746293
			NUDT21	HBP1	0.746224
			ADARB1	DIXDC1	0.746215
			NUDT21	GHITM	0.746146
			TRMT10C	PPIL1	0.74599
			TRMT10C	ZBTB2	0.745607
			CPSF4	RP9	0.745367
			NUDT21	NME7	0.745363
			ADARB1	PNMA1	0.745093
			NUDT21	CCDC117	0.74504
			CPSF1	TAF6L	0.745002
			NUDT21	RPS27A	0.744843
			TRMT6	PPP1R15B	0.744765
			TRMT6	SYAP1	0.744735
			NUDT21	NUP160	0.744699
			TRMT10C	MRPL47	0.744695
			NUDT21	DHX29	0.74466
			ADARB1	PTGFR	0.744347
			CPSF1	COG4	0.744194
			NUDT21	PSMA3	0.743675
			ADARB1	ANGPTL1	0.743622
			ADARB1	GPBAR1	0.743619
			TRMT6	DNTTIP2	0.743452
			NUDT21	SPTLC1	0.743367
			NUDT21	SOCS5	0.743263
			NUDT21	METTL5	0.743152
			ADARB1	ALDH1B1	0.743043
			NUDT21	NUDCD2	0.742031
			TRMT61B	INTS2	0.741864
			CPSF1	GPS1	0.741857
			ADARB1	CORO6	0.741848
			NUDT21	PRMT6	0.741753
			NUDT21	PPP1CB	0.741476
			METTL3	SMG1	0.741476
			NUDT21	SDHD	0.741445
			NUDT21	FBXL3	0.741395
			ADARB1	TSPAN2	0.741212
			TRMT10C	C11orf58	0.741107
			ADARB1	TGFB1I1	0.740847
			ADARB1	KCNJ8	0.740649
			ADARB1	GAS6	0.740288
			NUDT21	GOLGA5	0.739516
			METTL3	LETMD1	0.739454
			ADARB1	TNS1	0.739445
			NUDT21	ATP5J	0.739321
			NUDT21	RPL15	0.73882
			NUDT21	KIAA1279	0.738738
			NUDT21	GBE1	0.738618
			ADARB1	CILP	0.738541
			NUDT21	MFAP1	0.738539
			TRMT10C	PTGES3	0.738432
			TRMT10C	FAM49B	0.738266
			CSTF2	STIL	0.738017
			NUDT21	TSG101	0.737782
			ADARB1	COX7A1	0.737665
			NUDT21	FAM3C	0.737641
			ADARB1	GSN	0.737435
			ADARB1	RYR2	0.737076
			NUDT21	BRMS1L	0.736976
			ADARB1	FLNC	0.736616
			NUDT21	DUSP11	0.736346
			NUDT21	PPP1R2	0.736321
			NUDT21	COX7A2	0.736206
			ADARB1	GEM	0.7361
			NUDT21	CDC40	0.73585
			TRMT10C	EIF1AX	0.73571
			NUDT21	RCN2	0.735528
			ADARB1	EPM2A	0.735521
			TRMT6	PPIL1	0.735149
			NUDT21	WDR47	0.735145
			TRMT10C	PSMD14	0.734629
			NUDT21	HERPUD1	0.73436
			ADARB1	CSDC2	0.734149
			TRMT10C	GNAI3	0.734129
			TRMT6	IER3IP1	0.733619
			ADARB1	HLF	0.733514
			NUDT21	NPAT	0.733427
			ADARB1	KCNH2	0.733324
			ADARB1	LAMA4	0.732915
			TRMT10C	TXNDC9	0.732882
			ADARB1	CAV1	0.732798
			CPSF1	ZC3H3	0.732784
			TRMT6	CYP51A1	0.732739
			NUDT21	CD9	0.732569
			ADARB1	PKIG	0.732076
			ADARB1	ADAMTSL3	0.732027
			TRMT10C	UTP11L	0.731972
			NUDT21	ANKRA2	0.731935
			NUDT21	PGK1	0.731709
			NUDT21	LMBR1	0.731401
			ADARB1	LMO3	0.731291
			TRMT61B	PIK3R4	0.731132
			ADARB1	SORBS2	0.731076
			TRMT10C	ESCO1	0.730964
			WTAP	C6orf211	0.730902
			NUDT21	LIPA	0.730869
			NUDT21	ZNF664	0.730764
			ADARB1	CLEC3A	0.730671
			ADARB1	HEPH	0.730549
			NUDT21	SMAD4	0.730516
			TRMT10C	RANBP2	0.730415
			NUDT21	GOLT1B	0.730287
			NUDT21	MORF4L2	0.730271
			CPSF1	TRMU	0.729844
			METTL3	TBP	0.729465
			TRMT6	PLA2G12A	0.728908
			NUDT21	BTBD10	0.728865
			TRMT6	MRPL47	0.728719
			ADARB1	JAZF1	0.728576
			NUDT21	CMTM6	0.728426
			NUDT21	UTP18	0.728253
			TRMT6	FAM122B	0.72805
			ADARB1	NCAM1	0.727392
			ADARB1	CHRDL2	0.727093
			TRMT10C	PLA2G12A	0.727015
			NUDT21	SS18	0.726786
			CPSF2	EIF4H	0.72672
			ADARB1	ZEB1	0.726684
			CPSF1	WDR74	0.726535
			METTL3	CD46	0.72652
			CSTF2	CDC7	0.726515
			TRMT6	B3GNT5	0.726466
			NUDT21	PTGFRN	0.726366
			TRMT6	CAPZA1	0.726237
			TRMT10C	TROVE2	0.726096
			NUDT21	KLHL24	0.726024
			NUDT21	HMGN4	0.725923
			NUDT21	CDV3	0.72588
			ADARB1	COL21A1	0.725676
			TRMT10C	LSM6	0.725424
			NUDT21	SF3A1	0.725301
			ADARB1	REEP2	0.724844
			TRMT10C	PIK3CA	0.724774
			NUDT21	RPS27L	0.724644
			TRMT61B	KLHL7	0.724508
			CPSF2	RPL26L1	0.724124
			NUDT21	HSD17B12	0.72396
			CPSF1	CHTF18	0.723902
			ADARB1	ANKRD29	0.723849
			TRMT6	UTP11L	0.72383
			CPSF1	E4F1	0.723773
			ADARB1	SMOC2	0.723765
			TRMT61B	OSBPL11	0.723663
			TRMT61B	MIB1	0.723637
			CPSF1	ZNF692	0.723558
			CPSF1	DGAT1	0.723482
			ADARB1	CALD1	0.72327
			NUDT21	CHMP1B	0.723159
			ADARB1	FGF7	0.723094
			NUDT21	RPS4X	0.72306
			CPSF1	HCN3	0.723002
			ADARB1	RUNX1T1	0.722983
			TRMT6	TCP1	0.722657
			TRMT61B	USP8	0.722502
			NUDT21	RPS13	0.722241
			NUDT21	ARCN1	0.722166
			NUDT21	MCFD2	0.722106
			ADARB1	CRYAB	0.721964
			NUDT21	NAP1L1	0.721959
			ADARB1	FBXO32	0.721906
			NUDT21	PTPLB	0.721817
			NUDT21	ARF4	0.721804
			ADARB1	WISP2	0.721676
			NUDT21	IARS	0.721557
			ADARB1	NEGR1	0.721492
			NUDT21	CD58	0.721279
			CPSF4	EFTUD2	0.721161
			NUDT21	IKZF5	0.721126
			NUDT21	ANAPC13	0.7211
			TRMT61B	ADNP	0.720601
			NUDT21	STRAP	0.720489
			TRMT10C	MSH2	0.720375
			TRMT10C	COX7B	0.720348
			NUDT21	CMAS	0.720311
			ADARB1	DMD	0.720203
			NUDT21	FAM76B	0.720018
			CLP1	MRPS23	0.719963
			TRMT10C	SNRPE	0.719773
			TRMT10C	HAT1	0.719761
			TRMT6	HS2ST1	0.719671
			ADARB1	CNTN1	0.719626
			CPSF1	AARS2	0.719531
			NUDT21	TSPAN13	0.719241
			ADARB1	CSRP1	0.719176
			TRMT61B	ESCO1	0.719028
			CPSF1	DDX56	0.718994
			NUDT21	PDHX	0.718994
			TRMT61B	GTF3C2	0.718883
			NUDT21	MRPL39	0.718867
			ADARB1	SOD3	0.718832
			NUDT21	NDUFB5	0.718334
			ADARB1	IGSF21	0.718209
			ADARB1	ARHGAP20	0.717995
			CPSF1	SLC12A9	0.717992
			TRMT6	C5orf28	0.71792
			TRMT61B	SMARCAD1	0.717624
			NUDT21	ZNHIT3	0.717581
			ADARB1	CORO1C	0.717539
			CPSF4	BUD31	0.717499
			NUDT21	CTTNBP2NL	0.717487
			NUDT21	MAT2B	0.717426
			NUDT21	PAPD4	0.717387
			ADARB1	ITPKB	0.717371
			ADARB1	LRCH2	0.717369
			METTL3	TRIM33	0.717344
			KIAA1429	TAF2	0.717342
			NUDT21	RPS15A	0.71722
			ADARB1	C7	0.717153
			TRMT6	POT1	0.717129
			NUDT21	SSR1	0.717084
			ADARB1	MRGPRF	0.716792
			NUDT21	ZCCHC9	0.716733
			TRMT10C	DLAT	0.716731
			CPSF1	NARF	0.716561
			NUDT21	RHEB	0.716496
			NUDT21	ZNF627	0.716487
			NUDT21	ATP11B	0.716229
			NUDT21	CD2AP	0.715868
			ADARB1	LMCD1	0.715694
			NUDT21	SEH1L	0.715622
			NUDT21	AFF4	0.715542
			ADARB1	RGS2	0.715488
			NUDT21	BCL10	0.715432
			ADARB1	GLI2	0.715325
			TRMT6	MRPL19	0.715218
			CPSF1	ZNF133	0.715103
			NUDT21	RPL30	0.715021
			TRMT61B	ETNK1	0.714936
			METTL3	USP34	0.714933
			TRMT6	ZBTB41	0.714739
			TRMT61B	CCDC132	0.71431
			ADARB1	PLCL1	0.714047
			NUDT21	LYRM2	0.714014
			PABPN1	QTRT1	0.714006
			TRMT61B	MINPP1	0.713998
			ADARB1	FILIP1L	0.713883
			NUDT21	SPCS1	0.713799
			NUDT21	BMPR2	0.713775
			NUDT21	NPTN	0.713708
			TRMT10C	TXNL1	0.713537
			NUDT21	RANBP6	0.713458
			CLP1	ILF2	0.71344
			METTL14	FKBP8	0.713267
			NUDT21	DNAJC19	0.71326
			NUDT21	RPL36AL	0.712758
			NUDT21	BBS7	0.712685
			TRMT10C	CETN3	0.712629
			RBM15	NKRF	0.712627
			NUDT21	APPBP2	0.712522
			ADARB1	BIN1	0.712432
			NUDT21	FBXW11	0.712418
			WTAP	DDX21	0.712384
			NUDT21	OPA1	0.712135
			TRMT10C	YIPF4	0.711982
			NUDT21	TAF7	0.711844
			TRMT10C	MCTS1	0.711599
			CLP1	SSRP1	0.711375
			METTL3	SMARCAD1	0.711291
			CPSF4	ZC3HC1	0.710855
			NUDT21	RB1	0.710815
			NUDT21	WDR26	0.710742
			NUDT21	YTHDF3	0.710703
			NUDT21	COX7C	0.710557
			NUDT21	PAQR3	0.710509
			NUDT21	NDUFS4	0.710452
			METTL3	ZCCHC11	0.710237
			ADARB1	CSPG4	0.71018
			NUDT21	VPS54	0.710113
			CPSF3	EFTUD2	0.710073
			NUDT21	KCTD3	0.70995
			NUDT21	NKAP	0.709822
			NUDT21	NDUFB6	0.709821
			CPSF1	AARSD1	0.709456
			NUDT21	HLTF	0.7094
			NUDT21	PEX1	0.709368
			TRMT6	SMNDC1	0.709261
			NUDT21	PPP2CB	0.709053
			NUDT21	C2orf47	0.709027
			NUDT21	TMCO3	0.708993
			NUDT21	COMMD6	0.708976
			NUDT21	SPCS2	0.708963
			ADARB1	HABP4	0.708786
			CPSF1	REXO1	0.708702
			NUDT21	CDK8	0.70863
			CPSF2	TPI1	0.708425
			NUDT21	MRPL3	0.708324
			ADARB1	BCHE	0.708174
			ADARB1	COPZ2	0.708152
			ADARB1	TMEM35	0.708038
			WTAP	NCK1	0.707957
			ADARB1	PYGM	0.707954
			CPSF1	POLE	0.707801
			NUDT21	BTG3	0.707773
			NUDT21	PIGK	0.707648
			NUDT21	DICER1	0.707528
			NUDT21	THAP11	0.707511
			CPSF1	PMPCA	0.707432
			NUDT21	TRAPPC6B	0.707395
			NUDT21	DYNC1I2	0.707315
			TRMT61B	SLC33A1	0.707227
			TRMT10C	POT1	0.707211
			ADARB1	ADAM19	0.707124
			NUDT21	RPE	0.707072
			NUDT21	RPLP0	0.706993
			WTAP	ANAPC10	0.706612
			NUDT21	MBD2	0.706565
			NUDT21	KBTBD4	0.706512
			TRMT10C	SYAP1	0.706509
			ADARB1	PTRF	0.706402
			NUDT21	ZFAND1	0.706304
			CPSF3	P4HB	0.706041
			TRMT61B	WDSUB1	0.705904
			NUDT21	MRPS28	0.705568
			ADARB1	NLGN1	0.705548
			TRMT10C	C6orf120	0.70539
			NUDT21	RAN	0.705372
			NUDT21	SEC23B	0.705282
			CPSF4	SF3B2	0.705057
			TRMT6	BCAS2	0.704989
			ADARB1	PALLD	0.704744
			ADARB1	NTNG1	0.704675
			TRMT6	ATF1	0.704615
			NUDT21	SENP2	0.704571
			ADARB1	ENAH	0.704225
			TRMT10C	MKL2	0.703932
			NUDT21	ERH	0.703733
			NUDT21	SH3BGRL	0.703694
			NUDT21	RPA1	0.703583
			CPSF1	GTF2H4	0.703491
			ADARB1	MPL	0.703397
			CPSF1	TPD52L2	0.703308
			CPSF1	DMAP1	0.70328
			NUDT21	C1GALT1C1	0.703259
			CPSF4	LONP1	0.703198
			CLP1	ACTL6A	0.702937
			ADARB1	ITGA1	0.702724
			NUDT21	EXOC8	0.702576
			ADARB1	ALDH1L2	0.702509
			CPSF4	ABCF1	0.702321
			TRMT10C	SLC25A33	0.70232
			NUDT21	CCDC126	0.702222
			NUDT21	C10orf32	0.702159
			CLP1	MRPL3	0.702019
			ADARB1	TPM2	0.701881
			NUDT21	DCUN1D1	0.701832
			ADARB1	MPP1	0.701773
			TRMT10C	YWHAG	0.701628
			NUDT21	RAD51C	0.701431
			TRMT61B	DNAJC10	0.70143
			NUDT21	EIF4H	0.701286
			ADARB1	GNAO1	0.7012
			ADARB1	ITGA5	0.70109
			CPSF1	DPP9	0.700965
			NUDT21	TATDN1	0.700949
			TRMT10C	KLHL7	0.700925
			NUDT21	UTP14C	0.700782
			NUDT21	ARID4B	0.700497
			ADARB1	RANBP3L	0.700391
			METTL3	NUPL2	0.700343
			NUDT21	SOCS4	0.700323
			CPSF1	C9orf142	0.700041
			ADARB1	RAB9B	0.69947
			CSTF2	TIMELESS	0.699398
			NUDT21	MTM1	0.699337
			NUDT21	FASTKD2	0.699057
			NUDT21	B2M	0.698913
			NUDT21	DAD1	0.698862
			METTL3	CIAO1	0.698849
			CPSF2	PFN1	0.69883
			ADARB1	PRKCDBP	0.698829
			ADARB1	PDE2A	0.698508
			NUDT21	SBNO1	0.698417
			CPSF1	RBM14	0.698348
			WTAP	CYB5R4	0.697993
			NUDT21	RPL9	0.697918
			NUDT21	DCTN6	0.6978
			NUDT21	UEVLD	0.697662
			NUDT21	EIF5	0.697383
			TRMT10C	OSBPL11	0.697314
			WTAP	SUCLA2	0.697175
			NUDT21	MIB1	0.69715
			ADARB1	STX2	0.697119
			CSTF2	TTK	0.697097
			CPSF2	MRPL20	0.696817
			ADARB1	PLEKHO1	0.69679
			NUDT21	GTF2H5	0.696741
			NUDT21	PLEKHA3	0.696736
			NUDT21	SEC61G	0.696705
			NUDT21	DCK	0.696674
			TRMT6	DYNC1LI1	0.696518
			NUDT21	FBXO28	0.69646
			NUDT21	FBXO8	0.696423
			ADARB1	HIF3A	0.696175
			NUDT21	TAF1L	0.696148
			ADARB1	EMILIN1	0.695933
			NUDT21	PIGP	0.695767
			WTAP	PPP2R3C	0.695732
			WTAP	CREB1	0.695623
			TRMT10C	HOMER1	0.695522
			TRMT10C	ALG5	0.695497
			TRMT10C	NUP54	0.695458
			ADARB1	DOCK11	0.695436
			NUDT21	KIDINS220	0.69534
			NUDT21	TMEM14B	0.695329
			CPSF3	SHMT2	0.695321
			TRMT6	PTGES3	0.69531
			KIAA1429	KIAA0196	0.695158
			TRMT61B	FAIM	0.695056
			NUDT21	ACVR2A	0.695009
			NUDT21	RFFL	0.694846
			TRMT61B	MITD1	0.694734
			NUDT21	RABL3	0.694515
			ADARB1	MAMDC2	0.694423
			TRMT10C	CYP51A1	0.694357
			NUDT21	RAB11FIP2	0.694129
			NUDT21	CCNG1	0.693967
			CLP1	GTF2E1	0.69396
			ADARB1	PI16	0.693882
			CPSF1	PRKRIP1	0.69381
			CPSF1	UBAP2	0.693674
			CPSF2	ALG14	0.69365
			TRMT61B	ABCE1	0.693631
			ADARB1	FGL2	0.693605
			TRMT10C	DNTTIP2	0.693501
			ADARB1	HSPB3	0.693498
			NUDT21	NACA	0.693364
			NUDT21	RPS25	0.693216
			NUDT21	RPL35A	0.693087
			ADARB1	LRFN5	0.692985
			WTAP	SRP9	0.692958
			CPSF2	THAP11	0.692913
			CPSF3	ATP5J2	0.692867
			ADARB1	ZFPM2	0.692854
			CPSF1	SNAPC4	0.692805
			NUDT21	RAP2A	0.692731
			NUDT21	ADNP	0.692715
			TRMT10C	SFPQ	0.692546
			NUDT21	RPL17	0.692503
			NUDT21	CGRRF1	0.692443
			NUDT21	DPH5	0.691661
			METTL3	PRDM10	0.691578
			CPSF4	ATP5J2	0.691481
			ADARB1	ARHGEF17	0.69112
			KIAA1429	PTDSS1	0.691097
			CPSF2	ALG1	0.690995
			TRMT6	TROVE2	0.690914
			NUDT21	CCDC91	0.690872
			WTAP	NGDN	0.690837
			CPSF1	NMRAL1	0.690834
			CLP1	GNG5	0.690795
			METTL3	PCMTD2	0.69028
			CPSF1	KRTCAP2	0.690162
			CSTF2	ASPM	0.690162
			NUDT21	ASF1A	0.690146
			ADARB1	IGSF9B	0.689999
			NUDT21	PRPSAP2	0.689987
			WTAP	YME1L1	0.689821
			WTAP	BRMS1L	0.689793
			ADARB1	NPAS4	0.689776
			ADARB1	SELM	0.68977
			CPSF1	AKAP8L	0.689768
			NUDT21	GEMIN5	0.689707
			CPSF1	C14orf93	0.689696
			NUDT21	THOC7	0.68933
			ADARB1	JPH2	0.68929
			CPSF1	LEMD2	0.689242
			NUDT21	NFU1	0.688894
			CPSF1	ZNF653	0.68874
			CPSF1	CDK10	0.688725
			CPSF1	CNTROB	0.688704
			NUDT21	ZNF184	0.68866
			CPSF1	TARBP2	0.688627
			METTL3	ARHGAP12	0.688576
			CLP1	MRPL42	0.688509
			CSTF2	TUBA1C	0.68831
			CPSF1	GAK	0.687995
			ADARB1	DYSF	0.687939
			NUDT21	MAPK9	0.687935
			CPSF1	NAT9	0.687858
			CPSF1	CHD8	0.687831
			METTL3	CEP192	0.687472
			TRMT61B	MRPL32	0.687426
			NUDT21	ALG14	0.687325
			NUDT21	PHF3	0.687278
			CPSF1	TELO2	0.687105
			METTL3	PUM1	0.687079
			CSTF2	BUB1	0.687078
			NUDT21	BCCIP	0.686998
			NUDT21	ZZZ3	0.686854
			NUDT21	CCNH	0.686753
			CPSF2	PRDX2	0.686649
			TRMT6	ZNF708	0.686638
			NUDT21	AZIN1	0.686621
			CPSF1	TYK2	0.686367
			CLP1	RANBP1	0.686332
			NUDT21	SERINC1	0.686222
			NUDT21	WDR61	0.686192
			TRMT61A	IFT122	0.686107
			CPSF4	SSU72	0.685962
			TRMT6	ZFP1	0.685927
			CLP1	TPRKB	0.685897
			CPSF2	COX8A	0.685831
			NUDT21	KIFAP3	0.685714
			TRMT61B	STAU2	0.685639
			WTAP	NEDD1	0.685597
			CPSF4	PRPF31	0.685528
			TRMT61B	SYNCRIP	0.685515
			CPSF1	LONP1	0.685481
			NUDT21	ATG3	0.685443
			NUDT21	AUH	0.685299
			NUDT21	KIF2A	0.685209
			NUDT21	EIF4EBP2	0.685166
			CPSF1	TAOK2	0.68498
			NUDT21	NMD3	0.684923
			CPSF1	PRPF19	0.684892
			NUDT21	PIK3R4	0.684861
			TRMT6	FAM49B	0.684775
			CLP1	RPA3	0.684501
			NUDT21	TXN	0.684461
			TRMT6	NLK	0.684344
			CPSF4	RALY	0.684147
			NUDT21	ZNF181	0.684145
			TRMT10C	STARD3NL	0.68411
			ADARB1	RBM24	0.68407
			TRMT6	YWHAG	0.684011
			NUDT21	CASD1	0.684001
			NUDT21	MANEA	0.68381
			NUDT21	CPNE3	0.683783
			CPSF1	DUS1L	0.683704
			CPSF1	PNPLA6	0.6837
			WTAP	DPM1	0.683688
			PABPN1	CDK3	0.683652
			TRMT10C	NMD3	0.683651
			TRMT61B	ANXA4	0.683427
			CPSF1	LRRC14	0.683311
			WTAP	BCL10	0.683282
			ADARB1	STON1	0.683176
			CLP1	PSMA5	0.683144
			TRMT10C	ATP2C1	0.683141
			TRMT61B	C5orf28	0.683112
			NUDT21	USP8	0.683036
			KIAA1429	NSMCE2	0.683004
			TRMT6	SNRPE	0.682883
			CPSF2	GNPNAT1	0.682873
			NUDT21	ATP7A	0.68278
			ADARB1	CLIC4	0.682641
			KIAA1429	DERL1	0.682482
			CPSF1	SYMPK	0.682411
			CPSF1	MUTYH	0.682325
			ADARB1	TWIST2	0.682313
			NUDT21	ZFAND6	0.682247
			CPSF1	PIAS4	0.682139
			NUDT21	CCNG2	0.682015
			CPSF1	RAD9A	0.681966
			NUDT21	ARL2BP	0.681941
			TRMT61B	GOLT1B	0.68181
			CPSF1	C17orf70	0.681794
			ADARB1	ROR2	0.681776
			CLP1	RUVBL1	0.68169
			NUDT21	SRI	0.681685
			CPSF1	RFNG	0.681588
			NUDT21	KHDRBS1	0.681586
			NUDT21	DYNLT3	0.681419
			CLP1	NUP37	0.681316
			WTAP	CCNC	0.681177
			CSTF2	CDCA3	0.681155
			TRMT61B	ZNF254	0.681099
			NUDT21	EIF2AK3	0.68104
			CLP1	SEC23B	0.680964
			ADARB1	SH3GL3	0.680692
			NUDT21	STT3B	0.680586
			TRMT10C	ERGIC2	0.680488
			NUDT21	GTF2E1	0.680174
			NUDT21	LDOC1L	0.680028
			TRMT61B	KLHL24	0.680001
			TRMT61B	DCUN1D1	0.679866
			WTAP	PIK3C2A	0.679714
			NUDT21	TOP2B	0.679552
			ADARB1	MYOCD	0.679486
			ADARB1	RASL12	0.679475
			NUDT21	CYFIP1	0.679445
			NUDT21	ASCC3	0.679233
			CPSF1	MOV10	0.67923
			WTAP	NUP153	0.679173
			TRMT10C	YES1	0.679163
			TRMT6	CASP6	0.679115
			NUDT21	PPP1CC	0.679089
			TRMT6	TXNL1	0.678913
			WTAP	TMED10	0.678894
			CSTF2	NCAPG	0.678867
			NUDT21	PPA1	0.678625
			ADARB1	CPEB1	0.678559
			CPSF4	MRPL37	0.678551
			TRMT61B	KIDINS220	0.678528
			TRMT10C	C2orf47	0.678505
			NUDT21	ATP2A2	0.678461
			NUDT21	CNOT7	0.678444
			CPSF1	DOCK6	0.678383
			NUDT21	UQCRFS1	0.678347
			ADARB1	TNFSF12	0.678329
			NUDT21	TPI1	0.678313
			TRMT61A	ERCC2	0.678265
			CLP1	SLBP	0.678201
			ADARB1	RHOJ	0.678185
			NUDT21	SKIV2L2	0.678104
			TRMT61B	DHX36	0.678087
			NUDT21	GPBP1	0.678086
			NUDT21	HRSP12	0.678076
			METTL14	ZNF785	0.677991
			CPSF1	EDC3	0.677904
			CPSF2	HINT1	0.677858
			WTAP	ARL6IP6	0.677737
			NUDT21	SLC25A5	0.677704
			NUDT21	SAV1	0.677528
			TRMT10C	ANXA4	0.67743
			TRMT61B	NMD3	0.677333
			NUDT21	KIF3B	0.677292
			NUDT21	RBBP7	0.677276
			NUDT21	HPRT1	0.677214
			CPSF4	XPO5	0.67718
			CPSF1	ZNF317	0.677111
			TRMT61B	TFB2M	0.677065
			NUDT21	CCDC121	0.67705
			NUDT21	PIGF	0.67696
			NUDT21	PROSC	0.676918
			CPSF4	IRAK1	0.676851
			NUDT21	IREB2	0.67675
			NUDT21	CCNDBP1	0.676747
			ADARB1	MBNL1	0.676592
			TRMT6	C1D	0.676553
			CPSF1	PPAN	0.676461
			WTAP	G3BP2	0.676448
			NUDT21	LRP11	0.676432
			NUDT21	AGL	0.67632
			NUDT21	ATP5S	0.676203
			ADARB1	KLHL5	0.676077
			WTAP	APIP	0.676075
			ADARB1	DPYSL3	0.676014
			TRMT61B	SCOC	0.675957
			NUDT21	RRAS2	0.675899
			CPSF2	COG8	0.675826
			ADARB1	RNF150	0.675702
			NUDT21	RAB18	0.675646
			NUDT21	LIPT1	0.675425
			NUDT21	TSPAN12	0.675421
			ADARB1	PCOLCE2	0.67529
			CPSF1	USF2	0.675235
			NUDT21	ATP6AP2	0.675193
			WTAP	HINT3	0.674977
			ADARB1	EBF1	0.674966
			NUDT21	ARHGAP12	0.674908
			ADARB1	PDE1A	0.67488
			NUDT21	NDUFA12	0.674873
			ADARB1	P2RY14	0.674779
			TRMT10C	VPS37A	0.674768
			NUDT21	EIF2S3	0.674724
			CPSF1	ATXN7L2	0.674654
			ADARB1	ANGPTL2	0.674526
			TRMT6	NXT2	0.674402
			RBM15	MTF2	0.674357
			WTAP	CDK8	0.674301
			CPSF4	ATP6V0B	0.674271
			METTL14	ATXN3	0.674048
			ADARB1	PRSS35	0.674016
			PABPN1	LPIN3	0.67401
			NUDT21	VPS29	0.673967
			TRMT61B	EIF2AK3	0.673902
			NUDT21	MAP4K3	0.673602
			TRMT10C	MRPL30	0.673579
			CPSF1	QTRT1	0.673543
			CPSF1	NPLOC4	0.673514
			CPSF1	ZGPAT	0.67338
			ADARB1	ATP8B2	0.673336
			TRMT6	UQCRH	0.673327
			NUDT21	MRPL20	0.673234
			ADARB1	TXNRD1	0.673177
			ADARB1	MFAP5	0.673174
			CPSF2	KBTBD4	0.673162
			NUDT21	DHX15	0.673055
			CSTF2	CCNB1	0.673039
			CSTF2	EZH2	0.673017
			ADARB1	ILK	0.672963
			METTL3	TAF2	0.672933
			CPSF4	KRTCAP2	0.672767
			METTL3	PAPD4	0.672758
			WTAP	WDR47	0.67263
			TRMT10C	CCDC90B	0.672498
			NUDT21	MPP5	0.672353
			CPSF1	INPPL1	0.672274
			NUDT21	BNIP2	0.672206
			NUDT21	TM2D3	0.672174
			NUDT21	SLC12A2	0.672172
			CLP1	PSMA1	0.672079
			CPSF1	CDC37	0.672051
			TRMT10C	ZFP1	0.672039
			TRMT61B	SLC25A46	0.672031
			NUDT21	SASH1	0.671904
			TRMT10C	ARMCX5	0.671871
			CPSF1	FOXRED1	0.671813
			ADARB1	RASA3	0.671804
			CPSF1	RNF31	0.671789
			NUDT21	CCNC	0.671738
			ADARB1	MYOT	0.671629
			ADARB1	AFF3	0.67129
			CPSF4	PREB	0.671252
			CPSF1	SCYL1	0.6712
			METTL14	PPM1B	0.671163
			NUDT21	CLINT1	0.671156
			TRMT6	LSM6	0.671134
			CPSF1	PTOV1	0.671127
			NUDT21	GFM2	0.671072
			NUDT21	LAP3	0.671049
			CPSF4	SLC5A6	0.671046
			NUDT21	PIGW	0.671015
			NUDT21	CAPN7	0.670989
			WTAP	ARID4B	0.670986
			CPSF1	SCRIB	0.670893
			NUDT21	LEO1	0.670873
			ADARB1	TGFB3	0.670801
			ADARB1	MRVI1	0.670775
			ADARB1	PRDM6	0.670702
			NUDT21	EEF1E1	0.670628
			CPSF1	ANKRD13D	0.67054
			TRMT61B	GTF3C3	0.670512
			CPSF1	TMUB1	0.670459
			NUDT21	MOAP1	0.670425
			KIAA1429	C7orf25	0.670414
			NUDT21	QKI	0.670297
			TRMT10C	CDC5L	0.670193
			CPSF1	ANKS3	0.670105
			NUDT21	KLHL20	0.670072
			NUDT21	DDX19B	0.669939
			TRMT6	MCTS1	0.669897
			ADARB1	AP1S2	0.669856
			TRMT61B	GPD2	0.669825
			CLP1	MAD2L1BP	0.669811
			ADARB1	ITPR1	0.669794
			TRMT6	TXNDC9	0.669657
			CPSF2	PSMB6	0.669657
			CLP1	EXOSC3	0.669641
			TRMT10C	MRPL19	0.669637
			ADARB1	FAM20C	0.669622
			CPSF2	PGK1	0.669383
			TRMT10C	DYNC1LI1	0.669347
			TRMT61A	TSSC4	0.669329
			PABPN1	CCDC130	0.669263
			ADARB1	NRXN2	0.66926
			CPSF1	LRRC45	0.669113
			NUDT21	PPM1D	0.669093
			NUDT21	IQGAP1	0.668977
			CSTF2	SPAG5	0.668974
			CPSF4	STRA13	0.668941
			NUDT21	RNF8	0.66894
			NUDT21	RBBP5	0.668901
			NUDT21	BCKDHB	0.668884
			PABPN1	DMAP1	0.668789
			TRMT61A	TNPO2	0.668779
			CPSF1	ATP13A1	0.668765
			CLP1	CKS2	0.668561
			TRMT61B	RAB18	0.668546
			METTL3	TRAPPC6B	0.668472
			METTL3	CBR4	0.668324
			NUDT21	C5orf22	0.668273
			CPSF1	BOP1	0.668252
			ADARB1	PITX2	0.668121
			ADARB1	AGTR1	0.66805
			ADARB1	ST8SIA1	0.668046
			NUDT21	PQLC3	0.667976
			NUDT21	UBE2N	0.667927
			ADARB1	TIMP2	0.667879
			TRMT61B	DHX15	0.667821
			NUDT21	TGOLN2	0.667686
			NUDT21	SEC24D	0.66755
			TRMT6	SLC25A33	0.667458
			TRMT61B	COPB1	0.667219
			CPSF2	UQCRFS1	0.667094
			WTAP	C3orf38	0.667023
			TRMT10C	NUDCD2	0.666921
			NUDT21	ARFGAP3	0.666836
			PABPN1	INTS3	0.666754
			NUDT21	GLO1	0.666732
			WTAP	SRP54	0.666703
			METTL3	PRPSAP2	0.666662
			ADARB1	AOX1	0.666597
			TRMT61B	TTC33	0.666558
			NUDT21	SEC22C	0.666543
			CPSF4	SMG5	0.666484
			ADARB1	FYN	0.666456
			ADARB1	SLC26A10	0.666318
			WTAP	PPM1A	0.666259
			CSTF2	LIN9	0.666245
			TRMT61B	SNX13	0.666229
			METTL3	KIAA0907	0.666227
			ADARB1	SFRP2	0.66619
			CPSF1	MBD3	0.666187
			TRMT10C	OSBPL8	0.666185
			ADARB1	ARHGAP24	0.666179
			TRMT61B	ZBTB41	0.666076
			NUDT21	CSTF2T	0.665991
			NUDT21	NDUFA4	0.665969
			CLP1	MFAP1	0.665909
			CLP1	MRPL39	0.665871
			TRMT10C	MINPP1	0.665854
			NUDT21	TSC22D1	0.665848
			NUDT21	CRLS1	0.665758
			TRMT6	KPNB1	0.665726
			TRMT10C	CHMP4C	0.665684
			NUDT21	ANKRD13C	0.665679
			CLP1	SNRPF	0.665677
			CSTF2	FANCD2	0.665644
			ADARB1	FBXL22	0.665616
			CPSF1	ACTR5	0.665593
			TRMT6	ALG5	0.665484
			CPSF3	FLAD1	0.665483
			NUDT21	TMEM131	0.665466
			NUDT21	SRFBP1	0.665444
			CPSF1	ZNF205	0.665316
			CPSF2	GTF2A2	0.665138
			CPSF1	NARFL	0.664986
			TRMT6	OSBPL11	0.664974
			METTL14	FAM63B	0.664893
			WTAP	SP3	0.66489
			CSTF2	GINS2	0.664859
			NUDT21	ZNF24	0.664848
			ADARB1	TCEAL7	0.664802
			CLP1	MED19	0.664771
			TRMT10C	NXT2	0.664723
			CPSF1	UBE2O	0.664713
			NUDT21	MRPL44	0.664584
			ADARB1	COL6A2	0.664566
			NUDT21	UBE2V2	0.664381
			TRMT6	PIK3CA	0.66436
			NUDT21	RNF4	0.664333
			TRMT10C	TRNT1	0.664278
			CPSF1	XAB2	0.664251
			TRMT61A	WDR74	0.664228
			ADARB1	MYADM	0.664218
			CPSF3	RNASEH2A	0.664153
			CPSF2	PSMD10	0.664107
			METTL14	SYNJ2BP	0.664054
			NUDT21	HAT1	0.664009
			NUDT21	SDHB	0.663839
			WTAP	AP3S1	0.663829
			METTL3	MITD1	0.663814
			TRMT10C	TOMM70A	0.663791
			ADARB1	COL4A2	0.663747
			CPSF1	BRD9	0.663729
			ADARB1	MEF2D	0.663706
			CPSF1	TNPO3	0.663654
			TRMT10C	KATNA1	0.66359
			CPSF3	STRA13	0.663589
			CSTF2	SPC25	0.663497
			METTL3	WDR12	0.663459
			NUDT21	CWF19L2	0.663367
			CPSF4	RPP21	0.66336
			ZC3H13	GNG13	0.663351
			NUDT21	MAGOH	0.663337
			ADARB1	DSTN	0.663264
			TRMT10C	LYSMD3	0.663186
			CPSF2	NEDD8	0.663146
			KIAA1429	ZNF16	0.663049
			TRMT61B	SP3	0.662971
			NUDT21	MRPS23	0.662944
			CPSF2	PRPS1	0.662892
			CPSF1	SHARPIN	0.662856
			NUDT21	DET1	0.662831
			ADARB1	DUSP3	0.662711
			CSTF2	UBE2C	0.662706
			WTAP	PPP2CB	0.662685
			CPSF2	SNRPC	0.662661
			TRMT61B	IER3IP1	0.662639
			NUDT21	ATP2B1	0.662588
			ADARB1	DDR2	0.662572
			METTL14	ZCCHC8	0.662492
			WTAP	KIF2A	0.662457
			ADARB1	ST6GALNAC5	0.662452
			NUDT21	CCT8	0.662341
			ADARB1	CCDC107	0.662299
			CPSF2	TMEM14A	0.662239
			ADARB1	DEGS1	0.662175
			TRMT6	ANXA4	0.662067
			CPSF1	TNPO2	0.662061
			NUDT21	COPS5	0.661855
			TRMT61A	COMMD5	0.661819
			CPSF1	RBM10	0.66167
			CPSF1	AUP1	0.661659
			NUDT21	LPGAT1	0.661655
			CSTF2	DTL	0.661626
			NUDT21	SNRPC	0.661553
			NUDT21	LYSMD2	0.661549
			TRMT10C	C5orf28	0.661526
			WTAP	ME2	0.661511
			TRMT6	CDC5L	0.661496
			NUDT21	ELF1	0.661472
			NUDT21	SPAST	0.661469
			CLP1	SNRPC	0.661457
			TRMT10C	SYNCRIP	0.66142
			CPSF1	KIFC2	0.661386
			CPSF2	NGDN	0.661317
			WTAP	RWDD3	0.661303
			TRMT10C	RAB18	0.661301
			METTL3	RBL2	0.661231
			WTAP	COPS4	0.66121
			METTL3	ZNF217	0.661169
			TRMT61B	ZNF273	0.661164
			ADARB1	RSPO3	0.661115
			TRMT61B	FAM49B	0.661018
			NUDT21	PDCD6	0.660969
			WTAP	RRAS2	0.660963
			CPSF3	YTHDF1	0.660887
			TRMT6	CREM	0.660786
			METTL14	ABCB7	0.660778
			NUDT21	INTS2	0.660545
			NUDT21	SLBP	0.660535
			ADARB1	CCDC80	0.660489
			TRMT61B	SLC39A10	0.66047
			CLP1	STAU1	0.660417
			CPSF2	DAD1	0.660368
			TRMT61B	FBXO11	0.660312
			TRMT10C	THUMPD1	0.660254
			TRMT6	PLSCR1	0.660224
			ADARB1	RERG	0.66017
			ADARB1	GFPT2	0.660132
			TRMT10C	HDAC2	0.660129
			WTAP	STRN3	0.660042
			TRMT10C	CREM	0.659955
			TRMT6	WSB2	0.659781
			CLP1	PSMA3	0.659717
			KIAA1429	CHRAC1	0.659609
			METTL3	TTC31	0.6596
			NUDT21	NEDD8	0.659578
			CLP1	MRPS30	0.659562
			CSTF2	CCNB2	0.659523
			METTL3	HEATR5B	0.659458
			ADARB1	INMT	0.659408
			ADARB1	TCF7L1	0.659384
			METTL3	MTX3	0.659295
			CSTF2	P4HB	0.659194
			TRMT61B	ACTR6	0.659127
			CLP1	C2orf47	0.659008
			ADARB1	FBXL7	0.658983
			PABPN1	POLM	0.658873
			NUDT21	SYPL1	0.658852
			WTAP	TMED7	0.658845
			TRMT10C	ITGB3BP	0.658657
			CLP1	CHCHD1	0.658573
			TRMT6	ESCO1	0.658519
			NUDT21	ARFIP1	0.658346
			PABPN1	ZNF133	0.65833
			NUDT21	RPL26	0.658299
			WTAP	SFT2D1	0.658295
			TRMT10C	UBQLN2	0.658288
			ADARB1	GNAZ	0.658253
			TRMT61B	THUMPD1	0.658251
			NUDT21	RDH10	0.658224
			CPSF1	DNAJC17	0.658186
			CSTF2	DEPDC1	0.658112
			CPSF2	ATP5J	0.658067
			CPSF1	COASY	0.65805
			TRMT10C	CAPZA1	0.657994
			CLP1	RNF8	0.657989
			CPSF1	PHKG2	0.657921
			NUDT21	COPB1	0.657914
			NUDT21	SPAG9	0.657901
			NUDT21	UBLCP1	0.657891
			CPSF1	RUSC1	0.657786
			TRMT61B	BBS7	0.657756
			TRMT10C	CD164	0.657678
			TRMT10C	MRPL50	0.657592
			NUDT21	PSMA6	0.657562
			NUDT21	ACBD5	0.65751
			ADARB1	SYDE1	0.657441
			TRMT61B	PDHX	0.657417
			CLP1	SFT2D1	0.657394
			CPSF2	COX7A2	0.657389
			CPSF2	TUBA1A	0.657325
			CLP1	PRDX4	0.657315
			CPSF4	ENO1	0.657228
			CSTF2	TOP2A	0.657213
			TRMT61A	RBM10	0.657177
			ADARB1	ZEB2	0.65715
			ADARB1	EID3	0.65708
			TRMT10C	LRBA	0.656993
			CSTF2	ATP5J2	0.656842
			ADARB1	PLA2G4C	0.656787
			CSTF2	PTRH2	0.656725
			TRMT10C	SCYL2	0.656665
			NUDT21	STAM2	0.656527
			NUDT21	DYNLT1	0.656516
			TRMT10C	SRP72	0.656499
			CPSF1	UBQLN4	0.656491
			CLP1	RPL26L1	0.656475
			NUDT21	IDH1	0.656367
			TRMT10C	NDUFAB1	0.656336
			CPSF1	DCXR	0.656336
			CPSF2	PRDX4	0.656309
			CPSF2	NME2	0.656253
			TRMT61B	PDIK1L	0.656224
			NUDT21	CRY1	0.656075
			ADARB1	MYH3	0.655962
			WTAP	TAF1L	0.655955
			TRMT61A	SNX6	0.655943
			NUDT21	PHF5A	0.655932
			TRMT61B	FBXO28	0.655923
			CPSF2	SFT2D1	0.655901
			NUDT21	ETF1	0.655894
			METTL14	COX19	0.655833
			CPSF1	SH3BP5L	0.655803
			TRMT61B	CHORDC1	0.655783
			CPSF2	PDIA6	0.655772
			NUDT21	CREBBP	0.655761
			METTL3	RSRC2	0.655759
			CPSF1	C6orf136	0.655724
			NUDT21	STAU1	0.655619
			NUDT21	PSMA5	0.655424
			WTAP	GNA13	0.655369
			CLP1	DPH3	0.655358
			TRMT6	CD164	0.655198
			CPSF4	FIBP	0.655194
			NUDT21	RAB22A	0.655174
			TRMT61B	CASC4	0.655135
			WTAP	MTM1	0.65509
			ADARB1	RGS11	0.654995
			TRMT10C	CEP57	0.654935
			ADARB1	CKMT2	0.654876
			TRMT10C	GRPEL1	0.654871
			TRMT10C	PNO1	0.654812
			NUDT21	MCEE	0.654735
			NUDT21	ZNF330	0.654733
			ADARB1	TUB	0.654713
			NUDT21	ANXA7	0.654598
			TRMT10C	RAB6A	0.654597
			NUDT21	SIAH2	0.654578
			NUDT21	UQCRC2	0.654464
			CSTF2	SLC25A13	0.654461
			TRMT61B	VRK2	0.654429
			WTAP	STXBP3	0.654422
			ADARB1	PPP1R12A	0.654396
			METTL3	ZZZ3	0.654346
			NUDT21	HMGN2	0.654247
			ADARB1	TCEAL2	0.65422
			NUDT21	RNF14	0.654196
			PABPN1	PACS2	0.654195
			NUDT21	RPL11	0.654186
			CLP1	H2AFZ	0.654166
			NUDT21	MID1IP1	0.654147
			CPSF1	SF3A3	0.65409
			PABPN1	ZNF76	0.653946
			NUDT21	SNX30	0.65393
			TRMT61B	NCBP2	0.653928
			CPSF2	NDUFA11	0.653884
			CPSF3	SUV39H1	0.653879
			CPSF1	FLAD1	0.653831
			WTAP	HIAT1	0.653827
			NUDT21	SNX4	0.653811
			NUDT21	ITGAV	0.653752
			KIAA1429	TBL2	0.653636
			TRMT61A	C1orf86	0.653605
			ADARB1	TGM2	0.653604
			CPSF2	MANSC1	0.653589
			TRMT61B	THUMPD3	0.653513
			PABPN1	RHOT2	0.653429
			TRMT61B	PAQR3	0.653359
			TRMT61B	RANBP2	0.653311
			NUDT21	SMEK2	0.653269
			ADARB1	PDLIM4	0.653265
			PABPN1	UCKL1	0.65324
			CPSF4	BRD9	0.653231
			NUDT21	MAN1A1	0.653225
			WTAP	QKI	0.653201
			ADARB1	LRRK2	0.653195
			TRMT10C	RBM7	0.653169
			ADAR	SCAMP3	0.653122
			TRMT10C	STAG1	0.653106
			CPSF4	POLE	0.653087
			NUDT21	NUP35	0.653081
			TRMT6	SLC25A32	0.653066
			CSTF2	MCM2	0.652967
			TRMT61B	NUP160	0.652942
			TRMT61B	DPY19L4	0.652811
			CLP1	PIGW	0.65281
			WTAP	ADSS	0.652661
			CPSF2	MRPS18C	0.652618
			CSTF2	KIF15	0.652528
			NUDT21	LRRC8D	0.652443
			TRMT61B	DR1	0.652384
			CPSF2	C8orf33	0.652342
			CPSF2	KHDRBS1	0.652334
			WTAP	TM2D1	0.652257
			TRMT61B	ANAPC10	0.652254
			ADARB1	CLEC3B	0.652234
			CPSF1	RPP21	0.652224
			CLP1	MAGOH	0.652139
			WTAP	ASCC3	0.652128
			NUDT21	PDPK1	0.652057
			CLP1	UTP18	0.652035
			NUDT21	PLEKHA1	0.652028
			CPSF3	TUBA1C	0.651885
			CPSF2	VPS25	0.65183
			TRMT61B	CENPQ	0.651672
			CPSF4	FAM50A	0.651623
			CLP1	SNRPD1	0.651528
			ADARB1	COL18A1	0.651456
			NUDT21	UBL3	0.651446
			TRMT10C	ACBD3	0.651418
			TRMT61B	C2orf47	0.651295
			CSTF2	KIF4A	0.651282
			PABPN1	ANKS3	0.651219
			ADARB1	SLIT2	0.651218
			ADARB1	PMP22	0.651174
			ADARB1	RRAD	0.651072
			NUDT21	TJP1	0.650983
			NUDT21	PRDX2	0.650973
			TRMT61B	CCDC126	0.650912
			TRMT6	ERGIC2	0.650906
			TRMT61B	NUP54	0.650701
			NUDT21	KRAS	0.650676
			TRMT10C	RBBP7	0.650675
			WTAP	PRDX3	0.650553
			TRMT6	YIPF4	0.65054
			CPSF2	MRFAP1	0.650529
			ADARB1	ANK2	0.650476
			WTAP	DCTN6	0.650465
			TRMT6	TSN	0.650442
			WTAP	SBNO1	0.65043
			TRMT6	STARD3NL	0.65043
			NUDT21	ENOPH1	0.650385
			TRMT10C	CNOT8	0.650324
			TRMT10C	FAM122B	0.650321
			ADARB1	ISLR	0.650184
			WTAP	ZXDB	0.650135
			METTL3	APEX1	0.650094
			ADARB1	ANTXR2	0.650057
			WTAP	KLHL20	0.65005
			NUDT21	TRIM37	0.649722
			TRMT10C	REL	0.649701
			TRMT61B	ENOPH1	0.64969
			ADARB1	MACF1	0.649646
			NUDT21	ATRN	0.649644
			ADARB1	SCHIP1	0.649629
			TRMT10C	IMMT	0.649611
			TRMT61B	SMNDC1	0.649343
			NUDT21	MUT	0.649326
			CPSF1	LIME1	0.649306
			NUDT21	MTX3	0.649277
			CSTF2	NOL11	0.649192
			TRMT10C	ZNF708	0.649172
			CLP1	VBP1	0.649104
			TRMT61A	WDR25	0.649066
			ADARB1	PKD1	0.649064
			NUDT21	CGGBP1	0.649055
			ADARB1	GAS7	0.649049
			NUDT21	UBB	0.649043
			CLP1	PCNA	0.649023
			CSTF2	LMNB2	0.649002
			METTL3	FANCL	0.648873
			TRMT61B	LARP7	0.648839
			METTL14	ZNF160	0.648786
			CPSF3	MRPS15	0.64877
			TRMT6	ZNRF2	0.648768
			METTL3	DMTF1	0.648733
			NUDT21	ZMYM6	0.648725
			TRMT61B	USP38	0.648724
			CPSF2	LAPTM4B	0.648655
			CPSF2	RPLP0	0.648495
			METTL3	BIVM	0.648476
			CPSF1	FASTK	0.648457
			ZC3H13	BRPF1	0.6484
			METTL3	UNC50	0.648324
			CPSF2	TMED10	0.648314
			WTAP	RAN	0.648308
			WTAP	B3GNT2	0.648239
			TRMT61B	MYNN	0.648225
			ADARB1	THRA	0.648212
			NUDT21	TCEAL1	0.648067
			WTAP	MORC3	0.648064
			TRMT10C	PIK3C3	0.648021
			NUDT21	JAK1	0.648013
			CPSF1	ERGIC3	0.647983
			ADARB1	DOK6	0.647965
			TRMT10C	GALNT1	0.647933
			TRMT6	CCNL1	0.647925
			CPSF2	AP3M1	0.647908
			ADARB1	FBLN5	0.647833
			CPSF1	TDP1	0.647747
			PABPN1	CDK5RAP3	0.647706
			CPSF2	MAPRE1	0.647579
			KIAA1429	DDX1	0.647511
			TRMT61B	C1orf131	0.647495
			TRMT6	C11orf58	0.647479
			CPSF4	CNOT10	0.64744
			NUDT21	ANKRD17	0.647417
			WTAP	GBE1	0.647413
			CLP1	DCUN1D5	0.64741
			CPSF2	BRD7	0.647369
			METTL14	HECTD2	0.647336
			ADARB1	TSHZ3	0.647301
			NUDT21	SNRK	0.647278
			NUDT21	MRPL45	0.647232
			TRMT61B	ZNF181	0.647202
			CLP1	RAD51C	0.647169
			TRMT61B	KIAA1279	0.647095
			CPSF2	SLC25A26	0.64708
			RBM15	AUP1	0.646974
			CPSF1	PILRB	0.64695
			METTL14	ZNF562	0.646921
			CPSF1	SF3A2	0.646849
			CPSF4	SCAMP3	0.646821
			NUDT21	DNAJB9	0.646808
			CPSF2	MFAP1	0.646747
			TRMT61B	TTC30B	0.646708
			WTAP	LYPLAL1	0.646642
			NUDT21	HIAT1	0.646628
			WTAP	HIVEP1	0.646483
			WTAP	PSMC6	0.646449
			NUDT21	STRN3	0.646444
			TRMT10C	TTC30B	0.646432
			PABPN1	ZNF692	0.646422
			TRMT6	NIPBL	0.646414
			CPSF2	ATP6V0E1	0.646412
			PABPN1	CDC37	0.646366
			CPSF4	AP2S1	0.646338
			METTL3	EXTL2	0.646299
			TRMT61B	MRPS30	0.646271
			NUDT21	GFPT1	0.646228
			METTL3	NUP160	0.646213
			CSTF2	TRIP13	0.646203
			CPSF2	TMED2	0.646182
			CLP1	C7orf25	0.646173
			CLP1	GFPT1	0.646141
			CPSF2	NME1.NME2	0.645916
			CPSF3	C19orf48	0.645867
			NUDT21	SRBD1	0.645775
			WTAP	COMMD8	0.645721
			CLP1	CKAP2	0.645658
			NUDT21	TTC33	0.645639
			CPSF1	VARS	0.645597
			CSTF2	BUB1B	0.645549
			NUDT21	FBXO3	0.645531
			ADARB1	AQP1	0.645469
			TRMT61B	R3HDM1	0.64546
			CLP1	FAM96A	0.645388
			CPSF1	ZNF707	0.645384
			CPSF4	ZNHIT1	0.645357
			TRMT10C	GFM1	0.645345
			ADARB1	SCARF2	0.645295
			CPSF2	ERH	0.645272
			NUDT21	MNAT1	0.645262
			NUDT21	RFESD	0.645247
			TRMT61B	FZD6	0.645235
			NUDT21	IMPAD1	0.645231
			NUDT21	MAPK6	0.645201
			CLP1	DPM1	0.645195
			NUDT21	PLS1	0.645191
			METTL3	SF3B1	0.645166
			NUDT21	NEK1	0.645129
			CPSF1	MIB2	0.645078
			CSTF2	CEP55	0.645053
			WTAP	DLD	0.645016
			CPSF4	RBM14	0.645013
			PABPN1	CRAMP1L	0.645013
			CPSF1	SETD1A	0.644949
			PABPN1	LUC7L	0.64491
			CSTF3	NUP160	0.644783
			NUDT21	TASP1	0.644754
			TRMT61B	CRLS1	0.64471
			NUDT21	TMEM17	0.644699
			TRMT61B	LRRC57	0.644553
			CPSF1	ZP3	0.644543
			CPSF2	FKBP1A	0.64454
			CPSF4	NUP85	0.644487
			CPSF4	SF3B3	0.644379
			NUDT21	ZFX	0.644366
			METTL3	XPO4	0.644314
			METTL14	TTC8	0.644307
			CPSF2	MRPL44	0.644305
			WTAP	ZFAND1	0.644279
			NUDT21	RPS12	0.64421
			ADARB1	TP53INP2	0.644199
			NUDT21	RP2	0.644195
			CSTF2	HSPA14	0.64417
			TRMT6	YES1	0.644123
			WTAP	PAQR3	0.64411
			CPSF1	THOP1	0.644081
			NUDT21	FBXO4	0.644068
			CPSF4	TSPAN17	0.644009
			NUDT21	YWHAQ	0.643996
			TRMT10C	VRK2	0.643961
			CSTF2	VRK1	0.643826
			CPSF1	TMEM39B	0.643815
			CLP1	STT3A	0.643799
			CPSF3	WIBG	0.643707
			ADARB1	EFEMP1	0.643654
			NUDT21	CALM2	0.643557
			RBM15B	SMARCC1	0.643449
			CPSF3	ENO1	0.643407
			TRMT61B	MRPL3	0.643403
			TRMT61A	ARFGAP1	0.643387
			KIAA1429	CKAP5	0.643355
			CPSF4	POLR2H	0.643343
			METTL3	GPBP1	0.643325
			CPSF1	MTA2	0.64329
			METTL3	GTF3C2	0.643265
			ADARB1	ENTPD1	0.643134
			ADARB1	ATP8B4	0.643132
			TRMT6	MINPP1	0.643131
			ADARB1	PRELP	0.643108
			METTL14	RFX4	0.643085
			TRMT6	KATNA1	0.643068
			CPSF4	RAE1	0.643061
			CSTF2	POLQ	0.64302
			METTL3	PHACTR4	0.643013
			NUDT21	RPS17	0.642988
			TRMT6	CEP57	0.642936
			TRMT10C	CENPQ	0.642867
			NUDT21	RNF103	0.642862
			TRMT10C	KPNB1	0.642796
			CSTF2	EFTUD2	0.642768
			TRMT10C	NKAP	0.642661
			NUDT21	SEPP1	0.642658
			TRMT10C	PEX3	0.642657
			TRMT10C	ZWILCH	0.642657
			METTL3	AGK	0.642608
			ADARB1	SACS	0.642542
			ADARB1	LATS2	0.642478
			TRMT6	LRRC59	0.642475
			TRMT6	PCNA	0.642466
			NUDT21	SP4	0.642451
			WTAP	THAP1	0.64232
			METTL14	OCIAD1	0.64227
			CPSF3	MCM7	0.642197
			CPSF2	TMEM14C	0.642192
			CSTF2	RAD54L	0.642104
			NUDT21	HSPA8	0.64206
			NUDT21	TUBGCP3	0.642033
			TRMT61B	C1orf27	0.642029
			NUDT21	PHKB	0.642012
			NUDT21	PRMT3	0.64201
			CLP1	CCT8	0.642002
			TRMT10C	PLSCR1	0.641925
			WTAP	AFF4	0.641898
			CPSF1	MTG1	0.641872
			NUDT21	ARID5B	0.641816
			TRMT6	KLF5	0.64181
			CLP1	RPL29	0.641785
			CLP1	VDAC1	0.641756
			TRMT61B	FBXL3	0.641672
			METTL3	FBXO38	0.641556
			TRMT10C	FRG1	0.641536
			ADARB1	COL15A1	0.641503
			NUDT21	UNC50	0.641497
			WTAP	SDCBP	0.641419
			CPSF2	GABARAPL2	0.641319
			WTAP	MRPL42	0.641283
			CPSF2	MRPS24	0.641261
			CPSF1	ZNF335	0.641214
			TRMT10C	SENP8	0.641153
			ADARB1	OSBPL10	0.641135
			CSTF2	CHAF1B	0.641063
			CPSF1	SPPL2B	0.641059
			CSTF2	CASC5	0.64094
			CPSF4	P4HB	0.640927
			CPSF1	NOL9	0.64079
			CPSF1	TRAF2	0.640739
			CSTF2	TPX2	0.640704
			NUDT21	MARS2	0.640693
			ADARB1	ACTN1	0.64069
			NUDT21	POLR2B	0.640673
			TRMT61B	CNOT8	0.640637
			CLP1	C1QBP	0.640637
			METTL3	KIAA2026	0.640435
			METTL3	HMG20A	0.640365
			METTL3	ZC3H7A	0.640293
			CPSF3	GINS2	0.640214
			CSTF2	CHAF1A	0.64015
			CPSF1	FIBP	0.640112
			TRMT61B	CGGBP1	0.64011
			NUDT21	TPT1	0.640088
			KIAA1429	SNX27	0.64006
			ADARB1	MAPRE2	0.640044
			WTAP	DOCK7	0.640004
			PABPN1	STX16	0.639959
			METTL3	VPS54	0.639932
			NUDT21	ANKMY2	0.639895
			CPSF1	CLCN7	0.639883
			CPSF1	SFI1	0.639878
			TRMT61A	ANKRD54	0.639854
			CPSF2	TBCCD1	0.639775
			CLP1	MRPL36	0.639701
			TRMT10C	C14orf166	0.639678
			CPSF4	RUSC1	0.639674
			CPSF1	POU2F1	0.639648
			NUDT21	HERC3	0.639601
			NUDT21	TAF2	0.639557
			NUDT21	ASH2L	0.639533
			ADARB1	PLSCR4	0.639524
			NUDT21	MANSC1	0.639502
			CSTF2	CDCA5	0.6395
			TRMT61B	EAF1	0.639362
			TRMT61B	DLD	0.639357
			TRMT61B	ATF1	0.6393
			CPSF2	LYPLAL1	0.639149
			CPSF1	SPG7	0.639132
			NUDT21	PPAP2B	0.638994
			TRMT61B	KRIT1	0.638979
			TRMT61A	RNF31	0.638949
			CLP1	COMMD2	0.638945
			TRMT61B	POLR2B	0.638924
			NUDT21	CD302	0.638897
			METTL14	GALNT3	0.638872
			CSTF2	PRC1	0.638832
			CSTF2	CDC25C	0.638819
			ADARB1	TTLL7	0.63881
			PABPN1	WDR6	0.638772
			TRMT61B	ZWILCH	0.638763
			NUDT21	ATP5A1	0.63876
			CPSF1	NSUN5	0.638758
			NUDT21	FAIM	0.638735
			TRMT61A	VARS2	0.638626
			WTAP	RABL3	0.638592
			ADARB1	ADAM33	0.638485
			CPSF1	CPSF3L	0.638467
			NUDT21	KRR1	0.638458
			TRMT61B	SLK	0.638455
			ADARB1	MN1	0.638434
			CPSF1	PTBP1	0.638372
			NUDT21	NDUFC1	0.638358
			TRMT61B	LNX2	0.638355
			CPSF4	NUP62	0.638233
			NUDT21	H2AFZ	0.638172
			TRMT61B	SMEK2	0.638172
			WTAP	SEC23IP	0.638148
			METTL3	MBTPS1	0.638073
			NUDT21	CREG1	0.638067
			TRMT61A	MBD3	0.638006
			TRMT61A	INTS1	0.637827
			CSTF2	NUF2	0.637822
			ADARB1	NBEA	0.637812
			METTL3	NECAP1	0.637745
			TRMT6	TUBD1	0.637722
			CPSF1	WDR18	0.637666
			TRMT61B	CAND1	0.637664
			TRMT61B	ASF1A	0.637642
			TRMT6	PRPF18	0.637592
			TRMT10C	GTF2H2	0.637591
			NUDT21	ALKBH1	0.637543
			CPSF2	BANF1	0.63752
			WTAP	PSMA1	0.637456
			NUDT21	PTS	0.637438
			NUDT21	YIPF6	0.637394
			NUDT21	EI24	0.637359
			NUDT21	ARID2	0.637353
			TRMT61A	SCYL1	0.637255
			WTAP	ATAD1	0.637203
			WTAP	PIK3CB	0.637187
			CLP1	ZNHIT3	0.637171
			NUDT21	SLC25A4	0.637171
			TRMT61B	TCP1	0.637127
			WTAP	RDH14	0.637084
			TRMT61A	PELP1	0.637051
			WTAP	SPAG9	0.637003
			CPSF1	SAP30BP	0.636971
			CLP1	MRPL13	0.636969
			TRMT10C	GPD2	0.636949
			TRMT61B	RSBN1L	0.636867
			CLP1	UQCRB	0.636825
			TRMT6	PSMD14	0.636794
			TRMT61A	CDC42BPB	0.636781
			WTAP	ITFG1	0.636748
			PABPN1	TBC1D3C	0.636733
			METTL14	ZFP14	0.636704
			CPSF4	WDR18	0.636693
			CLP1	MRPL48	0.636677
			PABPN1	HDAC8	0.636674
			CPSF1	ERCC2	0.636576
			METTL14	FAM104B	0.636574
			NUDT21	TMEM69	0.636496
			CSTF2	CCNA2	0.636464
			NUDT21	CDC42SE2	0.636459
			NUDT21	ARL8B	0.636406
			TRMT61B	CTR9	0.636301
			WTAP	VBP1	0.636192
			CPSF2	SLC25A5	0.636094
			NUDT21	C8orf33	0.636086
			TRMT61A	SGTA	0.636084
			CSTF2	MCM5	0.636004
			METTL3	ADNP	0.635985
			TRMT61B	FAM96A	0.635905
			WTAP	SNX7	0.635865
			CPSF1	PCNT	0.635838
			TRMT61A	CHD8	0.635835
			NUDT21	B3GNT2	0.635805
			ADARB1	STXBP6	0.635724
			ADARB1	MPP2	0.6357
			TRMT61B	CLPX	0.635649
			CPSF1	SLC35C2	0.635648
			METTL3	CRLS1	0.635642
			TRMT61B	MTX2	0.635633
			CPSF1	PPOX	0.635508
			CSTF3	C1orf131	0.635491
			CPSF2	TMEM123	0.635444
			PABPN1	STK25	0.635379
			ADARB1	ADH1B	0.635316
			NUDT21	PTTG1IP	0.635308
			WTAP	PTP4A1	0.635301
			ADARB1	RBMS3	0.635284
			CSTF2	NDC80	0.635088
			TRMT61B	ITGB3BP	0.634973
			CLP1	COX7A2	0.634854
			TRMT6	KLHL7	0.634824
			WTAP	PLS3	0.634771
			NUDT21	DNAJC10	0.634733
			CPSF1	RANGAP1	0.63468
			WTAP	RANBP6	0.634652
			CPSF1	TBRG4	0.634636
			TRMT61B	TMED5	0.6346
			CSTF2	KIF20A	0.63458
			NUDT21	GTF2B	0.634553
			CPSF3	PTRH2	0.634488
			CPSF2	LAMP2	0.634471
			CPSF2	ATP6V1H	0.634445
			CLP1	ACAT2	0.634425
			TRMT6	VRK2	0.634406
			NUDT21	SMCHD1	0.634313
			TRMT10C	ZNF644	0.634144
			NUDT21	PTPN12	0.63412
			RBM15	FANCD2	0.634075
			CPSF1	VPS28	0.634072
			CPSF1	DAGLB	0.633987
			TRMT61B	PGM2	0.633939
			CPSF4	TUBA1C	0.633937
			WTAP	GFM2	0.633858
			CSTF2	OIP5	0.633831
			NUDT21	GCA	0.633787
			CPSF4	FLAD1	0.633703
			TRMT10C	MRPL51	0.633696
			CLP1	HPRT1	0.633629
			NUDT21	C17orf80	0.633618
			CPSF3	CHAF1A	0.633609
			TRMT61B	UBQLN2	0.633548
			TRMT61B	ACTL6A	0.633546
			TRMT10C	KPNA2	0.633525
			PABPN1	CLK3	0.633513
			CSTF2	STRA13	0.633506
			ADARB1	SETBP1	0.6335
			PABPN1	ANAPC4	0.633487
			WTAP	IREB2	0.633487
			ADARB1	DAAM2	0.633403
			CLP1	SSR1	0.633373
			CPSF2	PSMD6	0.633317
			CLP1	ACN9	0.633234
			CPSF4	ZNF672	0.63321
			CPSF2	RPA1	0.633179
			TRMT61A	IPO13	0.63314
			TRMT61A	AARSD1	0.63313
			CPSF1	PLXNA3	0.63309
			ADARB1	HDAC4	0.633072
			RBM15	RNF113A	0.63306
			CPSF3	PTBP1	0.632992
			CSTF2	MELK	0.632872
			TRMT61B	NUP35	0.63285
			WTAP	HIF1A	0.632797
			CSTF2	GART	0.632776
			TRMT6	PTMA	0.632774
			NUDT21	C11orf73	0.632722
			CSTF2	TBC1D7	0.632699
			NUDT21	ABCB10	0.632653
			TRMT61B	NNT	0.632571
			NUDT21	PTPRK	0.63257
			NUDT21	PCGF6	0.632456
			CLP1	GGH	0.632132
			CSTF2	CDC20	0.632114
			CPSF1	SLC25A14	0.632113
			CPSF2	ATP5F1	0.632103
			NUDT21	KIAA1586	0.632096
			WTAP	C5orf24	0.632094
			TRMT10C	METTL6	0.632062
			ADARB1	TUBB6	0.632061
			WTAP	CCDC91	0.632002
			TRMT61B	MRPL42	0.631952
			METTL14	SLFN13	0.631932
			WTAP	RAB4A	0.631928
			METTL3	DUSP11	0.631722
			CPSF4	CAD	0.631665
			TRMT10C	YIPF5	0.63165
			TRMT10C	RAD1	0.631538
			ADARB1	CTGF	0.631509
			CLP1	SEC61G	0.631502
			PABPN1	ANKZF1	0.631488
			ADARB1	GNG7	0.631477
			ADARB1	CAP2	0.63145
			ADARB1	RECK	0.631376
			CPSF1	GPR137	0.631285
			METTL3	ARID2	0.631251
			TRMT61B	ZZZ3	0.631213
			CPSF1	RECQL4	0.631131
			TRMT6	SUMO2	0.631118
			NUDT21	CHPT1	0.631112
			NUDT21	RAD23B	0.631047
			METTL3	METAP1	0.631044
			NUDT21	PIK3C2A	0.631041
			NUDT21	RANBP9	0.630842
			WTAP	DHX36	0.63083
			ADARB1	RARRES2	0.63081
			CPSF4	ZNF593	0.630785
			NUDT21	PPIA	0.630778
			METTL3	ZFYVE16	0.630751
			CPSF3	STIL	0.630738
			CLP1	KRAS	0.630714
			CSTF2	TROAP	0.630706
			NUDT21	AP4E1	0.630671
			TRMT61B	ZXDB	0.630606
			TRMT10C	SACM1L	0.630588
			WTAP	MRPL18	0.630541
			CPSF3	ADRM1	0.630523
			CPSF1	MRPS26	0.630507
			TRMT6	AFTPH	0.630507
			TRMT6	CETN3	0.630496
			WTAP	WEE1	0.630481
			METTL3	FNBP4	0.630415
			METTL3	IQCK	0.630382
			NUDT21	SIRT1	0.630373
			WTAP	UFM1	0.630303
			CLP1	PSMD6	0.630279
			TRMT61B	PSMA1	0.630271
			CLP1	TMEM14A	0.630248
			ADARB1	KCNE4	0.630235
			CPSF1	PELP1	0.630231
			TRMT6	CNOT8	0.630197
			CPSF2	UBB	0.630145
			CPSF2	VBP1	0.63014
			CLP1	BRD7	0.630126
			TRMT6	LYSMD3	0.630111
			CPSF1	PRKCSH	0.630067
			ADARB1	MYH11	0.629938
			PABPN1	SLC12A9	0.629917
			METTL3	EDEM1	0.629864
			NUDT21	ESD	0.629848
			CSTF2	CKAP2L	0.629747
			CPSF4	DDX55	0.629721
			NUDT21	CRIPT	0.62971
			WTAP	VPS26A	0.629659
			NUDT21	TMTC3	0.629614
			TRMT10C	DNAJC10	0.629603
			CLP1	TMED2	0.629386
			CPSF1	GIT1	0.629301
			RBM15B	TWF2	0.629166
			TRMT61B	FUNDC1	0.629156
			TRMT10C	NLK	0.629077
			CLP1	TFB2M	0.629021
			CSTF2	RNASEH2A	0.62901
			TRMT61B	TXNDC9	0.629004
			NUDT21	SLC30A6	0.628942
			TRMT61B	VPS35	0.628939
			CSTF2	EXO1	0.628933
			CLP1	MAD2L1	0.628841
			METTL14	NAPG	0.628839
			CSTF2	CSE1L	0.62881
			CPSF1	PNKP	0.628781
			NUDT21	PRKRIR	0.628769
			CLP1	TCEB1	0.628729
			METTL14	C9orf64	0.628699
			CPSF2	ETFA	0.628698
			NUDT21	PIGH	0.628655
			WTAP	SEH1L	0.628516
			ADARB1	PYGB	0.62851
			METTL14	SMCP	0.628451
			TRMT10C	SEC24D	0.628428
			CPSF4	THOP1	0.628419
			WTAP	MBD2	0.628356
			ADARB1	PTP4A1	0.628313
			ADARB1	MRAS	0.628284
			CSTF2	BLM	0.628268
			NUDT21	CKAP2	0.628204
			ADARB1	SLC2A12	0.628194
			CLP1	TFDP1	0.628033
			CPSF4	ZNF212	0.628024
			CSTF2	UCK2	0.62801
			CPSF3	TSSC1	0.627977
			TRMT61B	XPO1	0.627909
			NUDT21	ALDH5A1	0.627853
			ADARB1	PRSS23	0.627763
			WTAP	DR1	0.627742
			TRMT61B	TRIM37	0.62774
			TRMT6	ZNF420	0.62769
			TRMT6	ZNF805	0.627667
			TRMT6	ACTR3	0.627619
			CPSF2	PSMB2	0.62753
			NUDT21	MYLIP	0.62748
[truncated: 27,142 more rows]

## Sheet: S5
Table-S5: Spearman correlation analysis between "writer" genes and mRNAs in GSE32548
			Writer	mRNA	Cor
			CPSF3	TAF1B	0.795179
			PABPN1	ACIN1	0.739101
			CLP1	MED19	0.737414
			CPSF3	ADAM17	0.727984
			CPSF3	ITGB1BP1	0.724968
			CPSF3	YWHAQ	0.716423
			CSTF2	MELK	0.696767
			CSTF2	OIP5	0.689638
			CSTF2	CDCA5	0.686279
			PABPN1	OGT	0.683358
			CSTF2	ECT2	0.67777
			CSTF2	CDC20	0.676421
			CSTF2	KIF4A	0.669046
			CSTF2	RACGAP1	0.668177
			CSTF2	CDCA8	0.666188
			CSTF2	RAD51AP1	0.665846
			CPSF3	E2F6	0.664188
			CSTF2	TUBA1B	0.663284
			CPSF1	ZC3H3	0.662926
			CSTF2	CENPA	0.659892
			CSTF2	POLA2	0.658762
			CSTF2	FAM83D	0.657552
			WTAP	SFT2D1	0.655172
			CSTF2	NCAPG	0.655157
			KIAA1429	OTUD6B	0.653487
			CSTF2	TROAP	0.650669
			RBM15B	SMARCC1	0.648951
			CSTF2	ASPM	0.648767
			CSTF2	TTK	0.648719
			PCF11	SLTM	0.648345
			CSTF2	CCNA2	0.648222
			CSTF2	TPX2	0.647718
			CSTF2	FEN1	0.647022
			CSTF2	KIF23	0.644547
			CPSF1	FBXL6	0.642551
			CSTF2	MCM6	0.641298
			PABPN1	NKTR	0.640441
			CSTF2	BIRC5	0.64021
			CSTF2	PRC1	0.637262
			PABPN1	TRIM41	0.636504
			CSTF2	CDKN3	0.635843
			CSTF2	AURKA	0.635419
			CSTF2	NEK2	0.634803
			CSTF2	CCNB2	0.634573
			CSTF2	H2AFZ	0.634411
			CSTF2	MCM2	0.634097
			KIAA1429	PTDSS1	0.632613
			CSTF2	CDCA2	0.63256
			CSTF2	TOP2A	0.632392
			CSTF2	PLK4	0.631895
			CSTF2	STIL	0.631863
			CSTF2	AURKB	0.630463
			CSTF2	SGOL1	0.629617
			TRMT10C	MRPL3	0.62932
			CSTF2	ATAD2	0.628708
			CSTF2	CKS2	0.62789
			CSTF2	CCNE2	0.626582
			METTL3	PNN	0.625801
			CPSF3	RRM2	0.624017
			CSTF2	DEPDC1	0.623112
			CSTF2	FOXM1	0.623011
			CSTF2	ANLN	0.623004
			CSTF2	EXO1	0.622816
			CSTF2	POLQ	0.621691
			CSTF2	CDCA3	0.6215
			PABPN1	SRRM2	0.620963
			CSTF2	UBE2T	0.620565
			CSTF2	RFC4	0.620427
			METTL3	ACIN1	0.619302
			CSTF2	XKRX	0.618853
			CSTF2	NDC80	0.617423
			PABPN1	AP1G2	0.617052
			CSTF2	CHEK1	0.616685
			CSTF2	KIF2C	0.616585
			CSTF2	TRIP13	0.615513
			TRMT10C	BCAS2	0.614154
			CSTF2	TK1	0.61336
			CPSF1	LRRC14	0.612831
			PABPN1	NISCH	0.61237
			CPSF3	HPCAL1	0.612262
			CSTF2	ASF1B	0.611147
			CSTF2	SLC31A2	0.609984
			PCF11	C14orf28	0.608064
			CSTF2	E2F2	0.607065
			PCF11	SNX1	0.607057
			CSTF2	PAQR4	0.606869
			PCF11	ARHGEF12	0.606373
			CSTF2	ESPL1	0.605239
			CSTF2	PSMD2	0.60436
			CSTF2	CENPE	0.604101
			CSTF2	SPC25	0.602632
			CSTF2	GGH	0.602179
			CSTF2	RMI1	0.60163
			TRMT61A	BRF1	0.601437
			CSTF2	KIF15	0.599086
			CSTF2	TUBA1C	0.598926
			CSTF2	PRR11	0.597917
			WTAP	CCNC	0.597643
			PABPN1	ZNF10	0.59747
			CSTF2	KIF14	0.596844
			CSTF2	CHAF1B	0.596826
			CSTF2	CENPN	0.596098
			PABPN1	RBM25	0.595415
			PABPN1	CRAMP1L	0.595313
			CSTF2	CENPI	0.594603
			CPSF1	PPP1R16A	0.594532
			CSTF2	KIAA1524	0.594206
			TRMT6	MSH2	0.594183
			CSTF2	RNASEH2A	0.592755
			CPSF3	DDX1	0.592626
			CSTF2	KIFC1	0.592528
			CSTF2	HMGB2	0.592498
			CSTF2	UBE2C	0.592117
			CSTF2	CDT1	0.59209
			PCF11	RBM25	0.592026
			CSTF2	CENPL	0.591172
			CFI	CYSLTR1	0.590549
			CSTF2	FAM64A	0.590536
			CSTF2	CENPM	0.590452
			CSTF2	BUB1	0.589891
			CSTF2	PRIM1	0.589714
			PABPN1	RHOT2	0.589219
			KIAA1429	DPY19L4	0.589021
			CSTF2	MAD2L1	0.588831
			PABPN1	INADL	0.58821
			CSTF2	CCNE1	0.587988
			WTAP	ZFAND6	0.58775
			TRMT6	PCNA	0.587492
			CPSF1	CLCN6	0.587191
			CSTF2	RPA3	0.586975
			CSTF2	CLCC1	0.584574
			PABPN1	RBM5	0.584498
			CSTF2	DONSON	0.584475
			PABPN1	PHF12	0.584472
			CSTF2	ZMYND19	0.584447
			CSTF2	NUSAP1	0.584283
			PABPN1	PNN	0.584175
			CSTF2	TIMELESS	0.583344
			CSTF2	DSN1	0.583273
			CSTF2	INCENP	0.583033
			CSTF2	CENPF	0.582918
			PABPN1	LRIG2	0.580951
			CSTF2	ZWINT	0.580668
			CSTF2	EZH2	0.580288
			PCF11	ZNF33B	0.579865
			WTAP	PDCD2	0.579822
			PABPN1	RNF44	0.579132
			CSTF2	PRDX1	0.579111
			CSTF2	CDC7	0.578537
			PCF11	FRYL	0.578152
			CSTF2	TMPO	0.577607
			PCF11	ERBB2IP	0.577334
			CSTF2	MTHFD2	0.577266
			CSTF2	KIF18A	0.577187
			CSTF2	CEP55	0.577031
			CSTF2	UHRF1	0.576718
			CSTF2	CKAP2L	0.575245
			PABPN1	CPT1B	0.575209
			PABPN1	ZNF500	0.574523
			CSTF2	C9orf9	0.57386
			CSTF2	C17orf53	0.573855
			PCF11	SORL1	0.573689
			CSTF2	RASSF2	0.572801
			CSTF2	MCM10	0.572752
			CSTF2	C9orf40	0.572552
			CSTF2	RFC5	0.571484
			PCF11	ZMYM2	0.571191
			CSTF2	TUBA1A	0.57115
			CSTF2	MAPKAP1	0.571077
			PCF11	BCOR	0.571002
			CLP1	PLA2G5	0.570665
			PABPN1	DDX17	0.570494
			CPSF4	MDH2	0.569017
			PCF11	OXR1	0.568961
			CSTF2	PTTG1	0.568809
			CSTF2	APOBEC3B	0.568394
			PCF11	RCOR3	0.567871
			CPSF3	PDIA6	0.567647
			CSTF2	CDK2	0.567351
			RBM15B	WDR6	0.567285
			CSTF2	RSRC1	0.566773
			CFI	STAB1	0.566311
			METTL3	AP1G2	0.566187
			TRMT61A	XRCC3	0.565897
			CSTF2	PLA2G7	0.5657
			CLP1	SSRP1	0.564554
			CSTF2	KIF11	0.563851
			PCF11	RXRA	0.563377
			TRMT10C	NUDCD2	0.563155
			CSTF2	BLM	0.563111
			CSTF2	CKS1B	0.562315
			CSTF2	SMC2	0.562042
			WTAP	BCL10	0.561752
			CSTF2	POLE2	0.561446
			PABPN1	AKAP8	0.561289
			CSTF2	CCNB1	0.561043
			CSTF2	KIF20A	0.560398
			PCF11	DNAJA4	0.559716
			TRMT6	MRPL15	0.559659
			CSTF2	CDC25C	0.559458
			TRMT10C	PTGES3	0.559001
			METTL3	POLG	0.558887
			CSTF2	NETO2	0.558813
			CSTF2	PSMC3	0.558695
			CSTF2	HMMR	0.558498
			PCF11	MGEA5	0.557878
			CSTF2	CDC25A	0.557851
			CSTF2	SNX10	0.557409
			PABPN1	SNX1	0.557142
			PABPN1	ATG16L2	0.556659
			CSTF2	BCL2L12	0.556159
			CSTF2	SLC16A10	0.555436
			CSTF2	DNMT1	0.555122
			CSTF2	C16orf59	0.554543
			CSTF2	C5orf34	0.554518
			WTAP	TSPYL1	0.553785
			TRMT6	SNRPC	0.553565
			PCF11	OGT	0.553369
			CSTF2	BRI3BP	0.553275
			CSTF2	NUDT1	0.551918
			CPSF3	KLF11	0.551894
			WTAP	MANEA	0.55188
			CSTF2	C15orf48	0.551627
			PCF11	AKAP8	0.551522
			PCF11	PDCD6IP	0.551171
			CSTF2	NUP155	0.550856
			TRMT6	POLR3F	0.550807
			TRMT10C	LSM6	0.550582
			CSTF2	GINS4	0.550542
			TRMT10C	TXNL1	0.550436
			CFI	WNT5B	0.550311
			PABPN1	KIAA0141	0.549821
			CFI	TLR1	0.549707
			TRMT61A	NUP188	0.549134
			CSTF2	GPR19	0.54889
			CSTF2	SLC9A3R1	0.548811
			CLP1	ZDHHC5	0.548447
			KIAA1429	ENY2	0.548332
			CFI	TMEM173	0.548051
			PCF11	PAN3	0.547458
			CSTF2	LAS1L	0.547444
			PCF11	UBE3A	0.547126
			PABPN1	WDR27	0.547093
			CPSF1	TYK2	0.546966
			PCF11	VCPIP1	0.546791
			CSTF2	BRCA1	0.54521
			PABPN1	TUBGCP6	0.544558
			PABPN1	POMT2	0.544285
			CSTF2	WDR34	0.543613
			RBM15B	DCP1A	0.543574
			PABPN1	NF1	0.543423
			CPSF4	ZNF212	0.543169
			CSTF2	CCDC109B	0.542695
			PCF11	KLHL28	0.542611
			TRMT6	MAD2L1	0.542454
			CSTF2	SNRPB	0.542391
			CSTF2	RCC2	0.542188
			TRMT61A	MBD3	0.542069
			CSTF2	MAD2L2	0.541753
			WTAP	STAM2	0.541674
			CSTF2	SMC4	0.540145
			PABPN1	ZNF692	0.540064
			RBM15B	QRICH1	0.539856
			PABPN1	COPS7B	0.539589
			CSTF2	ACTL6A	0.539288
			TRMT6	PTGES3	0.53928
			PABPN1	RCOR3	0.539119
			CFI	RNASE2	0.538987
			CSTF2	SGOL2	0.538845
			METTL3	TTC31	0.538758
			CSTF2	RAD54L	0.538581
			CPSF1	E4F1	0.538417
			PABPN1	SLTM	0.537885
			CSTF2	EBP	0.537867
			PABPN1	RBM33	0.537549
			CSTF2	MSH6	0.536917
			CSTF3	TRIM44	0.536856
			KIAA1429	TCEB1	0.536732
			PABPN1	LUC7L	0.536097
			KIAA1429	CHD7	0.536068
			TRMT6	RPN2	0.536028
			METTL3	HECTD1	0.535669
			PABPN1	BCOR	0.535474
			TRMT6	NKAP	0.535457
			METTL3	APEX1	0.535408
			CFI	LAT2	0.535365
			PCF11	RAPGEF6	0.535136
			PABPN1	CDK10	0.535062
			PCF11	PGAP1	0.534842
			CFI	ROR2	0.534773
			TRMT61B	RDH14	0.534593
			PABPN1	CBR4	0.534163
			TRMT10C	EIF1AX	0.534094
			WTAP	TWF1	0.534018
			PCF11	EIF4B	0.533915
			PABPN1	HECTD1	0.533549
			CSTF2	UBQLN1	0.533479
			CSTF2	KIF24	0.533446
			TRMT61A	PARP2	0.533432
			CSTF2	KPNA2	0.533385
			PCF11	DOCK1	0.533365
			CSTF2	TYMS	0.532907
			PABPN1	TSC2	0.532775
			CSTF2	CASC5	0.532698
			PCF11	WDR26	0.532644
			CSTF2	SAC3D1	0.532534
			PABPN1	NADSYN1	0.532328
			CSTF2	KHK	0.532273
			RBM15	C1orf112	0.532246
			CSTF2	VRK1	0.532202
			PABPN1	AMT	0.531873
			PABPN1	MAN2C1	0.531675
			NUDT21	NAP1L1	0.531568
			TRMT10C	CCAR1	0.531555
			PCF11	CBR4	0.531281
			TRMT61A	PACS2	0.531233
			CSTF2	TMEM106C	0.53121
			CPSF4	NUP205	0.531013
			PCF11	ANAPC4	0.531009
			TRMT61A	XPO5	0.530964
			CFI	RNASE6	0.530751
			CSTF2	PSMC3IP	0.530657
			PABPN1	CHD9	0.530431
			TRMT6	NXT2	0.53035
			RBM15B	TOP2B	0.530308
			PCF11	TNRC6B	0.530144
			WTAP	STXBP3	0.530096
			PCF11	REV1	0.529807
			CSTF2	GSG2	0.529747
			CSTF2	DEPDC1B	0.529154
			PCF11	USP47	0.528193
			PCF11	SSH3	0.527824
			CPSF1	SCRIB	0.527775
			CFI	CSF1R	0.527684
			PABPN1	C8orf44	0.527503
			PABPN1	ARHGEF19	0.52728
			TRMT10C	ERGIC2	0.527218
			WTAP	TRUB1	0.52704
			RBM15B	CNOT10	0.526997
			CSTF2	NMU	0.526948
			PCF11	YTHDC2	0.526911
			CPSF4	GPC2	0.526801
			CFI	CD4	0.526742
			PCF11	ARID4B	0.526076
			TRMT61B	VPS54	0.525931
			CSTF2	SUV39H1	0.525778
			PABPN1	PLA2G4B	0.525776
			TRMT61B	CCDC121	0.525738
			WTAP	MRPL18	0.525733
			CSTF2	MCM5	0.525568
			PCF11	VPS36	0.525382
			CSTF2	NUF2	0.525261
			CSTF2	TOPBP1	0.525159
			CSTF2	FAM102A	0.525114
			NUDT21	MORF4L1	0.524906
			CSTF2	TXNRD1	0.524889
			PABPN1	ZNF605	0.524829
			PABPN1	HOXB5	0.524759
			CFI	MT1E	0.524363
			CSTF2	TSR2	0.524289
			PCF11	IKZF2	0.524037
			PABPN1	ZNF182	0.52394
			KIAA1429	NBN	0.522526
			TRMT61A	THOP1	0.522514
			CSTF2	COMMD2	0.5223
			CSTF2	TMEM38B	0.522001
			PCF11	PRPF38B	0.521913
			PABPN1	CDRT4	0.521858
			CPSF1	KIAA1875	0.521721
			CSTF1	LMAN1	0.520585
			PCF11	ARID2	0.520255
			CPSF1	PRKRIP1	0.520161
			PCF11	KIAA0141	0.520125
			TRMT6	KPNA2	0.520078
			CSTF2	DTL	0.519652
			CSTF2	IL17RB	0.519549
			CSTF2	HMOX1	0.519098
			WTAP	SLC25A24	0.51888
			PCF11	EIF2A	0.518864
			CSTF2	NUP188	0.518819
			METTL3	WDR20	0.518803
			CSTF2	SLC25A19	0.518551
			CLP1	TIMM10	0.518499
			KIAA1429	ZNF250	0.518426
			CSTF2	KPNB1	0.518238
			KIAA1429	COPS5	0.518224
			PABPN1	NSUN5	0.518013
			KIAA1429	ZNF696	0.518007
			TRMT6	LRRC59	0.517589
			PCF11	BAZ2B	0.517572
			TRMT10C	CTR9	0.517401
			CFI	LRRC25	0.517337
			CSTF2	ARPC5L	0.517129
			WTAP	CD58	0.516858
			CSTF2	CDCA7	0.516842
			WTAP	IKZF5	0.516798
			TRMT6	C20orf27	0.516559
			CSTF3	SPIN3	0.516533
			CPSF1	HGS	0.516413
			TRMT61B	MRPL35	0.515926
			CSTF2	RECQL4	0.515876
			CFI	AIF1	0.515796
			PCF11	BIRC6	0.515767
			CSTF2	PSMB7	0.515688
			PABPN1	TCERG1	0.515684
			PABPN1	TNRC6A	0.515528
			CSTF2	MCM7	0.51486
			CSTF2	CENPO	0.51485
			PABPN1	BTAF1	0.514352
			PABPN1	CDK5RAP3	0.514323
			TRMT6	TOP1	0.514233
			CSTF2	ELK1	0.514218
			CPSF1	SNAPC4	0.514125
			PCF11	PAPD4	0.514056
			PABPN1	KIAA0907	0.513661
			TRMT10C	NCBP2	0.513472
			CLP1	MRPS12	0.513471
			PABPN1	HOXB3	0.513459
			CSTF2	HELLS	0.513392
			PABPN1	EXOC7	0.513244
			PABPN1	TRA2A	0.513083
			PABPN1	LENG8	0.513066
			METTL3	BCL2L2	0.512896
			PCF11	ZNF211	0.512888
			PABPN1	TP53BP1	0.512825
			CSTF3	APIP	0.512781
			CSTF2	WDR53	0.512446
			CSTF2	MPHOSPH9	0.512418
			PABPN1	RNF31	0.5124
			CSTF2	MED8	0.512204
			CSTF2	PRPF4	0.512136
			CPSF1	DENR	0.511923
			NUDT21	EIF4G2	0.511831
			TRMT10C	DUSP11	0.511724
			CSTF2	ARRB2	0.511469
			PABPN1	SSH3	0.511346
			KIAA1429	MRPS28	0.510971
			ADAR	SLC25A44	0.510851
			CSTF2	MCM4	0.510779
			WTAP	PAIP2	0.510601
			PABPN1	SMAD3	0.510549
			PABPN1	NXF1	0.510292
			PCF11	FEM1C	0.510018
			PABPN1	SF1	0.509963
			METTL3	UCKL1	0.509922
			PABPN1	DOCK1	0.509689
			RBM15	PTBP1	0.509097
			CSTF2	MRPS17	0.508871
			CFI	MT1A	0.508856
			PCF11	PCBD2	0.508556
			PABPN1	MRPS25	0.508519
			PABPN1	OSBPL7	0.508489
			CFI	WIPF1	0.508465
			PABPN1	POLG	0.508269
			TRMT10C	EIF4E	0.507849
			CFI	FAS	0.507816
			CPSF1	INPPL1	0.507643
			TRMT6	FANCB	0.507536
			TRMT61B	ACP1	0.507428
			CSTF2	RPN1	0.507337
			CPSF1	TELO2	0.507288
			CSTF2	RBL1	0.50728
			PCF11	ARID4A	0.507232
			CSTF2	SH3KBP1	0.507175
			PCF11	ABLIM1	0.507056
			CSTF2	CDC25B	0.507032
			PABPN1	TBC1D5	0.506972
			PABPN1	STK36	0.506819
			CSTF2	IQCD	0.506577
			TRMT10C	SUMO1	0.506562
			RBM15B	VPRBP	0.506317
			CPSF1	C17orf70	0.50626
			METTL3	RAB2B	0.506147
			CFI	CD84	0.506133
			WTAP	PRDX3	0.50557
			WTAP	GTF2H5	0.505478
			PCF11	C10orf76	0.505478
			CPSF1	PIAS4	0.504851
			PABPN1	BTRC	0.504851
			CFI	IFITM3	0.504798
			PABPN1	PTCD2	0.504748
			WTAP	SYPL1	0.504706
			PABPN1	PRKCZ	0.504692
			PABPN1	NPEPL1	0.504658
			PABPN1	AES	0.5044
			TRMT10C	RPS28	0.504371
			PABPN1	RSPRY1	0.504319
			NUDT21	SOCS5	0.50428
			CSTF2	SSU72	0.50428
			CPSF2	CINP	0.504233
			ADAR	SCAMP3	0.504031
			PABPN1	MLLT10	0.503953
			PABPN1	NSD1	0.503548
			PABPN1	SH2B1	0.503123
			PCF11	BMPR2	0.503079
			CSTF2	KIAA0101	0.503046
			PABPN1	CLDN15	0.502741
			PCF11	DIS3	0.502715
			CSTF2	CDC6	0.502507
			CSTF2	INSIG1	0.502471
			CPSF1	DHX37	0.50228
			CSTF2	OTX1	0.502224
			TRMT10C	IER3IP1	0.502164
			METTL3	NGDN	0.502148
			CPSF4	MCM7	0.502114
			TRMT6	BCAS2	0.502089
			PABPN1	DMTF1	0.50201
			PCF11	SLC22A5	0.501825
			RBM15B	USP19	0.501713
			PABPN1	GPC1	0.501704
			PABPN1	HMG20A	0.501521
			CFI	LST1	0.501407
			CSTF2	PEA15	0.501391
			CFI	OLFML3	0.501325
			PABPN1	RAI1	0.501107
			CSTF2	PKMYT1	0.500924
			WTAP	BCLAF1	0.500888
			PCF11	EIF4A2	0.500855
			WTAP	EEF1B2	0.500829
			CSTF2	H2AFV	0.500626
			CSTF2	SLC12A8	0.500413
			PCF11	USP15	0.500355
			KIAA1429	CPNE3	0.500058
			KIAA1429	SNX16	0.499964
			PABPN1	RAPGEF6	0.499938
			CSTF2	HMGCS1	0.499916
			METTL3	POMT2	0.499837
			CFI	GZMA	0.499712
			PABPN1	BAZ2B	0.49966
			TRMT10C	LIN7C	0.499598
			PABPN1	TTC31	0.499596
			CPSF1	WDR74	0.499499
			PABPN1	IDUA	0.499472
			PABPN1	BDP1	0.499438
			TRMT10C	PTMA	0.499391
			PABPN1	ATXN2	0.499099
			PABPN1	SYNJ2BP	0.499018
			KIAA1429	NUDCD1	0.498944
			RBM15B	NCOA5	0.498694
			CSTF2	SNX8	0.498461
			PCF11	TRIM8	0.498389
			CSTF2	SASS6	0.49835
			METTL3	PRMT5	0.498297
			CSTF2	CCNF	0.497457
			PCF11	RAB11A	0.497375
			CSTF2	KDELR2	0.497198
			WTAP	SLC25A3	0.497117
			PABPN1	MRPS27	0.496816
			PABPN1	LZTS2	0.496804
			WTAP	ATP5F1	0.496463
			CSTF3	ZBED5	0.496217
			RBM15B	GNL3	0.496198
			PCF11	ANGEL2	0.496031
			NUDT21	AKTIP	0.495916
			CFI	ABI3	0.495891
			PABPN1	PLXNB3	0.495428
			CSTF2	LYN	0.49538
			CSTF2	STMN1	0.495039
			TRMT10C	CLTC	0.495003
			CSTF2	DIAPH3	0.494965
			PABPN1	TAF1C	0.494958
			CSTF2	PLCH1	0.4949
			CSTF2	SERPINB9	0.494891
			WTAP	TFB1M	0.49485
			CSTF3	ZNF195	0.494839
			CSTF2	PHF19	0.494675
			PCF11	ST3GAL5	0.49465
			TRMT61B	YPEL5	0.494648
			CSTF2	IL22RA1	0.494147
			CSTF2	SLC31A1	0.494008
			PCF11	MLLT10	0.493895
			CSTF2	FBXO5	0.49381
			CPSF1	ZNF652	0.493753
			WTAP	MAT2B	0.493727
			PCF11	SENP7	0.493682
			CSTF2	KNTC1	0.49367
			METTL3	OGT	0.493639
			METTL3	KIAA0907	0.493623
			RBM15B	DAG1	0.493612
			WTAP	ZCCHC9	0.493602
			PABPN1	STK11IP	0.493564
			PCF11	SLC44A3	0.493521
			CPSF1	PPM1F	0.493416
			WTAP	TMTC3	0.493348
			NUDT21	GPBP1	0.493206
			PABPN1	MGRN1	0.493122
			CSTF2	COCH	0.493047
			RBM15B	DHX30	0.493042
			CSTF2	DHDH	0.492968
			CSTF2	OSR2	0.492925
			PABPN1	CCDC130	0.492601
			KIAA1429	DERL1	0.492345
			CFI	ARHGAP22	0.491875
			CPSF3	LPIN1	0.491846
			CFI	NCKAP1L	0.491831
			TRMT6	CIT	0.491804
			CFI	PIK3AP1	0.491744
			CFI	MATK	0.491704
			TRMT10C	NKAP	0.491631
			CFI	TNC	0.491555
			TRMT61A	SLC35C2	0.491543
			ADARB1	SCML1	0.491499
			PABPN1	PCNXL2	0.49147
			WTAP	KATNA1	0.491412
			PCF11	HOXB5	0.491395
			TRMT6	MRPL19	0.491103
			CSTF2	MTBP	0.491034
			CSTF2	KPNA4	0.490994
			PCF11	SYNJ2BP	0.490825
			RBM15	CDC25C	0.490807
			PCF11	RPS29	0.490803
			KIAA1429	C8orf33	0.490752
			PABPN1	MGEA5	0.490748
			CPSF1	RBM33	0.490633
			PABPN1	HOXB4	0.490431
			KIAA1429	TAF2	0.490255
			PCF11	IGBP1	0.490189
			PABPN1	ZBTB48	0.489991
			CPSF3	MYCN	0.489918
			CFI	IFITM2	0.489911
			PCF11	REEP5	0.489806
			RBM15	LSM2	0.489757
			PCF11	CSNK1G3	0.489706
			PABPN1	TUBG2	0.489644
			PABPN1	PLCD3	0.489405
			CPSF1	ADCK5	0.489367
			CFI	ALDH1L2	0.489125
			CSTF2	NFE2	0.489122
			TRMT6	MCTS1	0.488894
			PABPN1	PCBD2	0.488799
			CSTF2	SLC1A3	0.488779
			PABPN1	ZNF33B	0.488641
			CSTF2	PGD	0.488641
			CSTF2	PSAT1	0.488499
			CSTF2	CBX2	0.488441
			CFI	SPI1	0.488376
			PABPN1	SPTBN5	0.488257
			PABPN1	EP400	0.48816
			CSTF2	CNFN	0.488108
			CSTF2	XRCC3	0.487939
			ADAR	RUSC1	0.487936
			CSTF2	SLC39A8	0.487913
			CSTF2	USP1	0.487851
			PCF11	HMG20A	0.487828
			PCF11	ACVR2A	0.487647
			CPSF1	LILRB1	0.487573
			CFI	MT1X	0.487552
			WTAP	CYB5R4	0.487513
			ZC3H13	CNTD1	0.487501
			PCF11	ALKBH8	0.487458
			CFI	TLR6	0.487375
			KIAA1429	ZBTB10	0.487337
			PABPN1	AKAP11	0.48732
			CSTF2	PLK1	0.487268
			CSTF2	PHGDH	0.487262
			PCF11	APPBP2	0.48725
			PABPN1	MAPK8IP3	0.487221
			TRMT61A	CHD8	0.486989
			PCF11	SMAD3	0.486581
			CSTF2	MRPL36	0.486544
			TRMT6	BCL2L12	0.486539
			PCF11	CHD9	0.486368
			CSTF2	KCNK12	0.486352
			PCF11	FAM76B	0.486287
			CSTF2	ANKRD13A	0.486237
			CSTF2	RFC3	0.486224
			CPSF3	FTCD	0.48589
			WTAP	ITGB6	0.485841
			PCF11	LCOR	0.485794
			CSTF2	PBK	0.485789
			PABPN1	TTLL3	0.485747
			CPSF1	ZNF786	0.485647
			CSTF2	NCAPD3	0.485499
			TRMT6	RFC3	0.48535
			CSTF2	MMP25	0.485288
			PCF11	EPC1	0.485128
			PABPN1	ZNF598	0.485089
			TRMT61A	MTA1	0.485085
			RBM15B	UBP1	0.485054
			NUDT21	CIAPIN1	0.484831
			CSTF3	PDDC1	0.484762
			PCF11	PCMTD1	0.484603
			TRMT10C	MRPL19	0.484594
			CFI	SLA	0.484445
			PCF11	RSBN1	0.484394
			CSTF2	PREB	0.484028
			CSTF2	CENPK	0.483897
			CFI	TBXAS1	0.483836
			PABPN1	POLR3A	0.483826
			CPSF4	TRRAP	0.483756
			PABPN1	ANKS3	0.483586
			CSTF2	MASTL	0.483577
			CFI	ALOX5AP	0.483424
			CFI	PDGFC	0.483401
			CSTF2	GSK3B	0.483341
			METTL3	NKTR	0.483128
			PCF11	ZNF564	0.483064
			CSTF2	TRMT5	0.482671
			PABPN1	PICK1	0.48263
			CFI	CCND2	0.482611
			CSTF2	MLF1	0.482511
			RBM15B	TRIM45	0.482474
			CFI	LTC4S	0.482443
			CFI	GLIPR1	0.482163
			CPSF4	PAXIP1	0.482021
			PCF11	POLR1D	0.481387
			CFI	GPR65	0.481362
			PCF11	TMC4	0.481341
			PABPN1	NPHP3	0.481237
			CSTF2	NUP107	0.481092
			CSTF2	NSDHL	0.480884
			CPSF1	TPCN2	0.48078
			NUDT21	BBS10	0.4807
			TRMT61A	C14orf80	0.480552
			WTAP	GSTO1	0.480541
			WTAP	TCP1	0.480513
			CSTF2	TRIB3	0.480496
			CPSF1	CLCN7	0.480329
			CPSF1	TRMT1	0.480147
			CSTF2	THOP1	0.480075
			PCF11	PUM2	0.479926
			TRMT10C	CNBP	0.479905
			PCF11	ACRC	0.479877
			TRMT6	CENPH	0.479816
			CSTF2	PSMB2	0.479804
			CSTF2	MMD	0.479681
			KIAA1429	RPL30	0.479675
			PCF11	BTRC	0.479633
			CSTF3	RIC8A	0.479615
			CFI	CD200R1	0.479604
			CSTF2	DHCR24	0.479578
			CPSF4	EZH2	0.479316
			CSTF2	SLC11A2	0.479264
			WTAP	LYPLA1	0.479198
			CSTF2	LMNB1	0.479128
			KIAA1429	CSPP1	0.479051
			CSTF2	DPM2	0.479007
			WTAP	BTBD1	0.478872
			PCF11	WNT7B	0.478622
			PABPN1	CAPN3	0.47858
			TRMT61A	FARSA	0.478443
			CSTF2	CTNNAL1	0.478441
			CSTF2	MNS1	0.478365
			PABPN1	MON2	0.478313
			TRMT61A	POFUT1	0.478232
			CFI	VSIG4	0.478083
			CSTF2	NCBP1	0.478023
			PABPN1	C14orf159	0.477952
			CSTF2	GCLM	0.477894
			PABPN1	ANKRD50	0.477766
			CFI	EVI2A	0.477713
			CPSF1	PNPLA6	0.477515
			PCF11	HOXB3	0.477498
			CSTF2	AP2S1	0.477388
			CFI	GCNT1	0.477363
			PCF11	CRTAC1	0.477323
			TRMT61B	ATP6V1E2	0.477291
			WTAP	RIOK3	0.47729
			CFI	GHR	0.477239
			PABPN1	APBB3	0.477197
			CSTF2	COPB2	0.477188
			PABPN1	ANKFY1	0.477104
			PABPN1	ACAD11	0.476986
			CPSF1	EVI5	0.476953
			CPSF1	DAGLB	0.476925
			CPSF1	EIF2AK4	0.476882
			CSTF2	MORN2	0.476792
			CPSF3	USP39	0.476658
			PABPN1	SERINC2	0.476592
			PABPN1	BRD1	0.476483
			CSTF2	SPHK1	0.476283
			CSTF2	ELOVL4	0.476185
			PABPN1	RBM6	0.476078
			CFI	IL1RAP	0.475977
			PABPN1	EIF4B	0.475947
			TRMT61A	DDX27	0.475697
			ZC3H13	APC	0.475694
			TRMT10C	AMY1C	0.475575
			TRMT6	LSM6	0.475521
			TRMT10C	PPP1R15B	0.475285
			TRMT6	PAK1IP1	0.475245
			CFI	OLFM4	0.475163
			CSTF2	SNRPG	0.474965
			TRMT61A	ATAD3A	0.47496
			PCF11	ATOH8	0.474833
			CPSF1	CHFR	0.474784
			PABPN1	SHPRH	0.474733
			PABPN1	BBS1	0.474696
			PABPN1	RABL2B	0.474614
			RBM15B	ZNF627	0.474389
			TRMT6	UBE2M	0.474307
			PCF11	IKZF5	0.474299
			PCF11	CSNK1G1	0.474233
			WTAP	JAK1	0.474229
			PABPN1	SMG1	0.474223
			CSTF2	GADD45G	0.474038
			PABPN1	STX16	0.474012
			RBM15	ABCF1	0.473965
			PABPN1	CRIPAK	0.473874
			PABPN1	GOT2	0.473792
			WTAP	MCC	0.473703
			PCF11	INADL	0.473617
			PCF11	D4S234E	0.473553
			CFI	LY86	0.473542
			CPSF1	PNPT1	0.473536
			PABPN1	WDR73	0.473484
			PABPN1	CREBBP	0.473466
			CFI	SIGLEC10	0.473438
			CSTF1	SEC23B	0.473424
			RBM15B	APEH	0.473374
			CSTF2	EIF4A3	0.473261
			WTAP	RCN2	0.473134
			CFI	SPRY1	0.472884
			KIAA1429	UBE2W	0.472882
			CFI	GIMAP1	0.472856
			NUDT21	ZXDB	0.472747
			METTL3	DDX42	0.472696
			PABPN1	MAML1	0.47267
			RBM15	CDC7	0.472573
			CSTF2	FANCG	0.472555
			WTAP	ECHDC1	0.472517
			PABPN1	DHRS1	0.472379
			RBM15B	ACTR8	0.472365
			PABPN1	VPS39	0.472256
			PCF11	TOMM20	0.472165
			PABPN1	GRIPAP1	0.472062
			CFI	GIMAP7	0.472049
			PABPN1	SERINC5	0.471756
			PABPN1	VAMP2	0.471687
			PCF11	UST	0.471503
			CSTF2	VGF	0.471469
			CSTF3	NAT10	0.471435
			CSTF2	LMNB2	0.471327
			PABPN1	YTHDC2	0.471275
			CSTF2	GINS2	0.471256
			CSTF2	RTN3	0.471046
			RBM15	CCNF	0.470903
			ADAR	BTN3A1	0.4709
			CFI	PARVG	0.470892
			METTL3	SUPT16H	0.470885
			CSTF2	STRBP	0.470644
			WTAP	CDC42	0.470622
			PABPN1	PARP16	0.470596
			TRMT6	CLTC	0.470469
			CSTF2	SENP5	0.470267
			CSTF2	SNRPC	0.470246
			TRMT6	HMGN2	0.470189
			CFI	CYBB	0.470086
			TRMT6	CDCA3	0.470004
			TRMT6	SNRPB	0.469896
			PABPN1	CNOT6	0.46987
			TRMT6	CSRP2BP	0.469685
			ADARB1	PMP22	0.469597
			CSTF2	DENND1A	0.469359
			CFI	MS4A6A	0.469331
			ADAR	SETDB1	0.469256
			CFI	CORO1C	0.469177
			PABPN1	OCIAD1	0.469072
			CFI	EVI2B	0.469032
			WTAP	CDC42SE2	0.469025
			CSTF2	RRM2	0.468995
			PCF11	PROM2	0.468952
			RBM15	SF3A3	0.468921
			WTAP	SNX7	0.468883
			CSTF2	COX17	0.468883
			PCF11	METAP1	0.468854
			PCF11	MRPS36	0.46884
			CSTF2	SLC25A43	0.468763
			CSTF2	AMOT	0.468567
			ADARB1	STXBP1	0.468562
			CPSF4	GCC1	0.468503
			CSTF2	FAM111B	0.468415
			CPSF1	POGZ	0.468408
			PCF11	C20orf194	0.468357
			METTL3	ZCCHC11	0.468347
			PABPN1	MST1	0.468324
			METTL3	CDK5RAP3	0.468268
			WTAP	SCAMP1	0.468266
			CPSF3	RFC5	0.468163
			TRMT6	CRLS1	0.468155
			TRMT10C	AVEN	0.468129
			CSTF2	HERC5	0.468099
			PCF11	GEMIN8	0.468086
			KIAA1429	OSGIN2	0.46805
			NUDT21	MIB1	0.467998
			PCF11	SAP18	0.467952
			PABPN1	C4orf29	0.467851
			PABPN1	HOXD3	0.467831
			METTL3	TTC5	0.467731
			METTL3	VPS33B	0.467696
			CFI	RGS2	0.467658
			ADAR	HAX1	0.467529
			CSTF2	YARS	0.467464
			CFI	CD300C	0.467416
			CFI	MT2A	0.467346
			CSTF2	PLA1A	0.467175
			PABPN1	PIK3R2	0.467013
			TRMT6	ESCO2	0.467
			PCF11	MKLN1	0.466974
			CPSF1	AIRE	0.466888
			TRMT10C	MSH2	0.466879
			CSTF2	UPP1	0.466823
			PCF11	PDE4D	0.466768
			NUDT21	CBFB	0.466653
			PABPN1	KLHL3	0.466542
			CSTF2	LYZ	0.466258
			CSTF3	PDHX	0.466089
			TRMT10C	CAPZA1	0.466008
			CPSF1	DMAP1	0.465938
			CSTF3	SBF2	0.465828
			CFI	TYROBP	0.465665
			CSTF2	CSRP2BP	0.46565
			ADARB1	ENO3	0.465523
			PCF11	KIAA1407	0.465518
			PCF11	ZBED5	0.465481
			PCF11	CAPNS2	0.465481
			CSTF2	TARS	0.465402
			CSTF3	FBXO3	0.465347
			TRMT10C	TCP1	0.46515
			PCF11	NDFIP2	0.465137
			CFI	CCPG1	0.465095
			CFI	RHOG	0.465062
			CSTF2	EXOSC3	0.464836
			PABPN1	WDR6	0.464707
			NUDT21	RPL39	0.464641
			CFI	PTPN22	0.464603
			CPSF1	ANKRD30B	0.464449
			CSTF2	PPT1	0.464427
			CFI	EMP3	0.464418
			PABPN1	SAFB2	0.464395
			CFI	FCGR2B	0.46436
			CPSF1	SLC4A5	0.464331
			PABPN1	FNBP4	0.464236
			CSTF2	SQLE	0.464155
			NUDT21	AGL	0.464139
			CSTF2	PTBP1	0.464019
			PABPN1	PRDM10	0.463962
			TRMT6	HRSP12	0.463934
			CFI	RARB	0.46391
			PCF11	TTC14	0.463873
			PCF11	ATXN10	0.463866
			CSTF3	SAAL1	0.463809
			METTL3	CRYZL1	0.463741
			WTAP	RPLP0	0.463732
			TRMT10C	PPP4R2	0.463668
			PCF11	SIN3A	0.463555
			WTAP	LYRM2	0.463526
			CSTF2	VKORC1L1	0.463453
			PABPN1	ADHFE1	0.463421
			CSTF2	ZDHHC18	0.463407
			METTL3	ZNF10	0.463306
			PCF11	TBX3	0.463235
			PCF11	ERCC5	0.463207
			CSTF2	TCF19	0.463121
			CPSF1	DMWD	0.463056
			CPSF1	CARM1	0.462969
			CSTF2	SEC22A	0.462826
			KIAA1429	UQCRB	0.462801
			RBM15	LMNB1	0.462742
			CFI	TNFSF13B	0.462724
			CPSF4	COPS6	0.462694
			PCF11	ELF1	0.462629
			CFI	SLC2A12	0.462622
			METTL3	RBM5	0.462506
			TRMT6	CDC5L	0.462469
			PABPN1	RBL2	0.462242
			TRMT61A	NAT14	0.462161
			PABPN1	STK25	0.462004
			PABPN1	KLHL28	0.461946
			CSTF2	ACSS2	0.461937
			WTAP	PPM1A	0.461888
			TRMT10C	ZNF679	0.461832
			NUDT21	LARP7	0.461831
			CFI	IFITM1	0.461787
			KIAA1429	ZFAND1	0.461763
			CSTF2	ACOT4	0.461719
			PABPN1	HPS4	0.461675
			PCF11	SETDB2	0.461665
			PABPN1	MTMR3	0.461565
			PABPN1	REV1	0.461547
			PCF11	DDX17	0.461492
			CSTF2	C18orf54	0.461378
			PABPN1	TNNI2	0.461363
			TRMT6	VRK1	0.461254
			CPSF1	TJAP1	0.461236
			CFI	GPRIN3	0.461234
			CSTF2	PGM3	0.461055
			PABPN1	SLC14A1	0.461022
			TRMT61A	AKT1	0.460759
			CSTF2	RSAD2	0.460718
			TRMT6	DSTN	0.460609
			CSTF2	ITPKA	0.460526
			METTL3	ZNF692	0.460509
			PCF11	WDR73	0.460279
			CSTF2	GPT2	0.46006
			PCF11	TRIM38	0.459862
			TRMT6	DNTTIP2	0.459859
			CSTF2	GALK1	0.459847
			CPSF4	ATP5J2	0.459729
			PABPN1	LPIN3	0.459713
			PCF11	MGST2	0.459679
			CSTF2	CDCA4	0.459673
			PABPN1	CTNND1	0.459629
			PCF11	MCC	0.459579
			CPSF3	WDR54	0.459544
			PABPN1	C20orf194	0.459541
			TRMT10C	DBR1	0.45954
			PCF11	LPP	0.4595
			PABPN1	ZNF346	0.459364
			PCF11	RALGPS1	0.45933
			METTL3	GGA3	0.459231
			CPSF1	EDC4	0.459214
			PCF11	LETMD1	0.45878
			CFI	DPYD	0.458699
			PCF11	PLEKHA6	0.458586
			RBM15	DNAJC9	0.45839
			TRMT6	CCNB1	0.458079
			CFI	ASGR2	0.457944
			RBM15B	TUSC2	0.457937
			PABPN1	DGCR2	0.457732
			TRMT61A	PA2G4	0.457661
			CPSF2	PPP2R5C	0.457651
			PABPN1	DDX42	0.457593
			CSTF2	MORC4	0.457514
			PABPN1	FARP2	0.457504
			CFI	AOAH	0.457492
			CFI	DYRK3	0.457486
			ADARB1	GPR137C	0.457269
			CFI	FYB	0.457241
			CSTF2	RNF24	0.457236
			PABPN1	ANKRD11	0.457123
			METTL3	ALKBH1	0.45711
			CSTF2	STRA13	0.457037
			CFI	RUFY4	0.457014
			PCF11	ZNF10	0.456978
			CSTF2	C1orf112	0.456891
			CPSF1	INTS1	0.456687
			METTL3	LRCH3	0.456674
			WTAP	DDX21	0.456616
			RBM15	KIF20A	0.456599
			CPSF1	TAF1C	0.456595
			CSTF2	CNN3	0.456519
			PCF11	RAB3GAP1	0.456496
			TRMT6	NUF2	0.456483
			TRMT61B	TPRKB	0.456454
			TRMT6	PTMA	0.456454
			CFI	CD53	0.456438
			WTAP	COMMD8	0.456397
			TRMT6	DBR1	0.456289
			TRMT10C	DNTTIP2	0.456256
			CLP1	TMCO1	0.45624
			PABPN1	DOCK6	0.456239
			PABPN1	HDAC3	0.456238
			CPSF4	XPO5	0.456188
			ADARB1	UBE2G2	0.456137
			CPSF1	BOP1	0.455891
			PABPN1	SPIN3	0.455805
			CFI	LAPTM5	0.455781
			PCF11	TOLLIP	0.455777
			CPSF1	LRCH4	0.455735
			PCF11	ATP8B1	0.455664
			CPSF1	ANKRD13D	0.455647
			CSTF2	TNFRSF1B	0.455597
			WTAP	IK	0.455575
			RBM15	STIL	0.455571
			RBM15	STMN1	0.455469
			CSTF2	FANCD2	0.455375
			TRMT6	MRPL3	0.455368
			CPSF4	RBM14	0.45532
			METTL3	BIVM	0.455315
			PABPN1	LARP1	0.455157
			CSTF2	MND1	0.455148
			CSTF2	UPF3B	0.455139
			CSTF2	RRM1	0.455039
			TRMT6	ANP32A	0.455039
			PABPN1	SYT8	0.455028
			PCF11	LANCL1	0.455025
			CSTF2	MKI67	0.455016
			TRMT61A	TDP1	0.454993
			PABPN1	TMEM86B	0.454988
			NUDT21	CNOT1	0.45483
			WTAP	CUTC	0.454648
			METTL3	TTC8	0.45452
			CSTF2	CLIC4	0.454519
			TRMT61A	SUPT16H	0.45444
			CSTF2	SLC35A2	0.454376
			CSTF2	A2ML1	0.45435
			CSTF2	TRAF2	0.454323
			CSTF2	POLD1	0.454192
			CFI	P2RY1	0.454137
			KIAA1429	NUP153	0.454131
			CPSF1	SLC16A12	0.454078
			TRMT10C	NDUFAB1	0.45398
			CFI	LRIG1	0.453928
			CFI	PIK3CD	0.453899
			CSTF2	C20orf24	0.453841
			KIAA1429	NSMCE2	0.453802
			PCF11	RNF14	0.453791
			TRMT61A	TRAIP	0.453761
			KIAA1429	UBE2V2	0.453692
			PABPN1	RXRA	0.453602
			CSTF2	PCNA	0.45352
			TRMT6	SEC23B	0.453472
			CFI	MRC2	0.453466
			PABPN1	CTPS2	0.453452
			CFI	P2RY13	0.453217
			PCF11	AGL	0.453176
			PCF11	HOXB4	0.453164
			CPSF1	PDE4C	0.453162
			PABPN1	ELAVL1	0.453162
			CPSF1	IL18	0.453159
			CFI	TREM2	0.453111
			PABPN1	WDR59	0.45302
			ADAR	FLAD1	0.452992
			KIAA1429	C8orf76	0.452847
			PABPN1	NUMA1	0.452773
			CSTF3	BIVM	0.45268
			CFI	HCST	0.452653
			CSTF2	SLFN11	0.452577
			TRMT6	RNASEH2A	0.452543
			PCF11	ATF7IP2	0.452509
			CFI	ST6GAL1	0.452446
			CSTF2	NOD2	0.452422
			ADAR	MBOAT1	0.452396
			TRMT61B	SMEK2	0.45224
			PABPN1	GGA3	0.452176
			CSTF2	SPAG5	0.452133
			CPSF4	HDGF	0.452109
			WTAP	TMEM14A	0.45191
			CSTF2	SKP2	0.451902
			PABPN1	RGL2	0.451826
			PCF11	CIRBP	0.451526
			CSTF2	FIGNL1	0.451491
			RBM15B	SS18L2	0.45143
			TRMT6	FAM49A	0.451369
			WTAP	GFM2	0.451352
			PCF11	SPTLC2	0.451344
			PCF11	MBD5	0.45134
			PABPN1	MTHFR	0.45133
			PABPN1	BAZ1A	0.45132
			CFI	IRX5	0.451286
			TRMT10C	GTF2H2	0.451252
			CSTF2	GLA	0.451245
			ADARB1	DIRAS2	0.451236
			CSTF2	NUP85	0.451194
			CPSF1	MCM8	0.451167
			PABPN1	PLXNB1	0.451109
			PABPN1	DOPEY1	0.45105
			CSTF2	TACC3	0.450995
			TRMT6	MRPS26	0.45087
			PCF11	RAB4A	0.450867
			KIAA1429	MTBP	0.450832
			PCF11	NDFIP1	0.450747
			WTAP	TNFAIP8	0.450708
			TRMT61A	TBRG4	0.450658
			PCF11	ZNF33A	0.450624
			TRMT6	HMGB2	0.450612
			METTL3	LETMD1	0.45053
			TRMT10C	CYP51A1	0.450508
			CSTF2	GDPD3	0.450501
			KIAA1429	RAD54B	0.450285
			CSTF2	SEC23B	0.450199
			PABPN1	MARK3	0.450196
			RBM15	SAE1	0.450182
			CSTF2	NEU1	0.450178
			PCF11	STAM2	0.449968
			CFI	SIRPA	0.449798
			METTL3	MST1	0.449654
			CPSF4	CHCHD3	0.449551
			METTL3	THUMPD2	0.449493
			PCF11	DDX42	0.449397
			PABPN1	RANBP10	0.449382
			RBM15	POLQ	0.449371
			PABPN1	BBS2	0.449364
			PCF11	TMC7	0.44934
			CSTF2	RLN2	0.44933
			CSTF2	CDK5RAP2	0.449133
			CSTF2	KDELR3	0.449061
			RBM15B	QARS	0.448907
			CSTF2	EBNA1BP2	0.448859
			PCF11	LNX2	0.448846
			PCF11	PPFIBP2	0.448845
			PCF11	GRSF1	0.448803
			CSTF1	MKKS	0.448783
			CPSF4	DUS4L	0.4487
			PCF11	MKRN1	0.448576
			CFI	LY96	0.448448
			CSTF2	KIAA0895	0.44843
			WTAP	RPL17	0.448356
			CSTF1	CRLS1	0.448342
			PABPN1	COX19	0.448324
			NUDT21	ABCE1	0.448283
			WTAP	C12orf5	0.448264
			PABPN1	RPL4	0.448263
			CPSF1	ZNF223	0.448226
			CPSF3	SERPINA7	0.448096
			RBM15B	SARM1	0.448043
			PCF11	CREBBP	0.447945
			PCF11	BTAF1	0.447917
			PABPN1	SEC24B	0.447915
			CSTF2	PPM1G	0.447911
			RBM15	TTK	0.44775
			PABPN1	PISD	0.447718
			CPSF3	VWC2	0.447704
			RBM15B	ZBTB47	0.447676
			TRMT10C	ATF1	0.447607
			RBM15B	NT5DC2	0.447572
			KIAA1429	RRS1	0.447414
			PCF11	SMG1	0.447408
			TRMT6	TPRKB	0.447406
			WTAP	BTBD10	0.44733
			METTL3	PHF12	0.447243
			METTL3	PRDM10	0.447236
			WTAP	UBE2E3	0.447199
			CFI	ZNF521	0.447169
			CFI	CD74	0.447156
			METTL3	GTF2I	0.446814
			TRMT6	OIP5	0.446795
			PABPN1	PRPF4B	0.446779
			CPSF1	REXO1	0.446772
			CFI	TNFRSF18	0.446769
			PCF11	ZNF224	0.446755
			ADARB1	RHBDL3	0.446733
			PABPN1	ANKZF1	0.446665
			CPSF1	COX19	0.44666
			CPSF1	ZNF600	0.446552
			RBM15	INCENP	0.446521
			WTAP	CSNK1G3	0.446448
			PCF11	CLN5	0.446394
			PCF11	KLHL12	0.446358
			CFI	RGS1	0.446296
			PCF11	FOXA1	0.44628
			CSTF2	XK	0.446256
			CSTF2	BRMS1	0.446135
			PABPN1	EEF2	0.446132
			PCF11	IFT140	0.446118
			PABPN1	LETMD1	0.446064
			PCF11	NKTR	0.446043
			PABPN1	TRIM52	0.44604
			NUDT21	CSNK1G3	0.445967
			ADARB1	B4GALT6	0.445918
			PCF11	ZADH2	0.445817
			PABPN1	BCS1L	0.445743
			PABPN1	PPWD1	0.445696
			CSTF2	ECE2	0.445674
			TRMT6	MRPL47	0.44566
			NUDT21	YTHDF2	0.445612
			PCF11	VSIG2	0.445548
			PCF11	HSD17B4	0.445486
			CLP1	SHKBP1	0.445453
			CFI	VENTX	0.445432
			RBM15B	YPEL1	0.445423
			PCF11	ZMIZ1	0.445357
			KIAA1429	PTRH2	0.445338
			METTL3	CLASP2	0.445292
			PABPN1	UNC5B	0.445164
			CPSF4	NCAPD3	0.445135
			CPSF4	PUS7	0.445097
			PCF11	EXOC1	0.445043
			CSTF2	WDHD1	0.445036
			CPSF4	PTCD1	0.445029
			CPSF4	MRPL11	0.444995
			CPSF1	COMMD5	0.44494
			CPSF1	SAFB	0.444925
			WTAP	ALG14	0.444857
			CSTF3	ELP4	0.444805
			CSTF2	CCL18	0.444753
			PCF11	ZMYND8	0.444745
			TRMT6	ECE2	0.444705
			PCF11	WBP4	0.444684
			WTAP	NFE2L2	0.444667
			METTL3	L2HGDH	0.444612
			PABPN1	EFNB1	0.444586
			CFI	TGFBI	0.444532
			CFI	WAS	0.444378
			RBM15	SNIP1	0.444318
			PCF11	COX7C	0.444255
			NUDT21	KHDRBS1	0.444171
			TRMT61A	NRGN	0.444148
			CFI	SLC7A7	0.444098
			PABPN1	SYTL1	0.44407
			PABPN1	C14orf93	0.444052
			CLP1	MRPS23	0.443847
			WTAP	RPS12	0.443824
			WTAP	RABL3	0.443731
			CPSF1	NOL9	0.443683
			CFI	FLI1	0.443665
			PABPN1	NAP1L4	0.443627
			CPSF1	DNAH1	0.443521
			CSTF2	BUB1B	0.443271
			CLP1	MPZL1	0.443268
			CSTF2	PRSS27	0.443244
			METTL3	DMTF1	0.443103
			CFI	C1QA	0.44308
			PABPN1	DHRS4	0.443071
			TRMT61B	FEZ2	0.443035
			CFI	KIR2DL4	0.44298
			KIAA1429	C8orf59	0.442979
			CFI	GPR68	0.44289
			CFI	RAB27A	0.442813
			PCF11	CBX7	0.442813
			WTAP	CASP4	0.442803
			PABPN1	DIS3	0.44277
			PCF11	ZNF512	0.44274
			PABPN1	TRABD	0.442674
			CSTF2	IL13RA1	0.442628
			CFI	VNN2	0.442506
			CFI	MFNG	0.442469
			CFI	ATP8B4	0.442466
			RBM15B	C2orf15	0.442452
			PCF11	RCBTB2	0.442444
			CPSF3	PIWIL2	0.442435
			TRMT10C	MCTS1	0.442363
			RBM15	GSG2	0.44213
			CSTF2	SENP2	0.442044
			PCF11	ABCC4	0.441992
			RBM15B	CEP68	0.441981
			PABPN1	MTHFSD	0.441942
			CFI	KLRC1	0.441938
			ADARB1	REEP1	0.441929
			WTAP	BTF3	0.441924
			PCF11	RYK	0.441887
			PABPN1	TMC7	0.441825
			CFI	ARSB	0.441676
			ADAR	UBQLN4	0.441674
			CFI	ITGB2	0.441661
			WTAP	TCEAL1	0.441614
			PABPN1	EIF4ENIF1	0.44155
			CPSF1	KIFC2	0.441543
			ADARB1	SLFN11	0.441435
			WTAP	BZW1	0.441398
			CSTF2	GTSE1	0.441228
			PCF11	AFF4	0.441157
			NUDT21	TCF12	0.441103
			CSTF2	TTC32	0.441056
			TRMT6	TMPO	0.441024
			CFI	BTK	0.440864
			TRMT6	FAM49B	0.44086
			CSTF2	PSRC1	0.440828
			PCF11	CNOT6	0.440794
			PABPN1	RPS29	0.440696
			CSTF3	CCDC34	0.440638
			TRMT10C	C6orf120	0.440606
			PABPN1	LRCH3	0.440568
			CLP1	PTRH2	0.440455
			CPSF3	ODC1	0.440423
			RBM15	METTL4	0.440177
			PCF11	PRDM10	0.440113
			CSTF2	FFAR2	0.440101
			CPSF1	SART1	0.440053
			WTAP	RWDD3	0.439983
			CFI	CASP1	0.439945
			CPSF2	PGK1	0.439847
			CSTF2	ANP32B	0.439815
			TRMT61B	SLC4A1AP	0.439791
			WTAP	RPL10A	0.439788
			METTL3	STX16	0.439752
			NUDT21	BCLAF1	0.439705
			PCF11	TOB2	0.439693
			PCF11	C1orf101	0.439672
			PABPN1	MTX3	0.43965
			METTL3	SPTLC2	0.439649
			TRMT6	EXOSC9	0.43964
			CSTF2	SNRPB2	0.439615
			CLP1	NFKBIB	0.439555
			CFI	C1QC	0.43954
			PCF11	PIK3R1	0.439487
			CPSF1	PUS1	0.439418
			PCF11	XRCC5	0.439382
			CSTF2	PMP22	0.439363
			WTAP	GNG12	0.439357
			WTAP	PNRC2	0.439341
			KIAA1429	STK3	0.439323
			CFI	TRIM22	0.439195
			CSTF1	NXT1	0.439177
			METTL3	LRIG2	0.439084
			PCF11	NSUN6	0.439082
			PCF11	SLC38A2	0.43904
			CFI	MS4A4A	0.439037
			CLP1	DEDD	0.438854
			WTAP	FRMD6	0.438834
			PCF11	TSPAN14	0.438819
			PABPN1	MAT2A	0.438662
			CPSF3	CDCA7L	0.438661
			TRMT6	NANP	0.438562
			PABPN1	RFX1	0.438552
			TRMT10C	HAT1	0.438523
			CSTF2	FAM50A	0.438481
			CSTF2	NCAPD2	0.438385
			CFI	ARHGAP25	0.438311
			KIAA1429	E2F5	0.438115
			PCF11	BRD1	0.437918
			WTAP	ARMC10	0.437901
			PABPN1	PKD1	0.437884
			TRMT61A	WDR74	0.437798
			PCF11	AKAP11	0.437747
			TRMT6	TRIB3	0.437728
			PABPN1	TRIM13	0.437706
			CFI	SELP	0.437549
			PCF11	TACC2	0.437541
			PCF11	FARP2	0.437478
			PABPN1	DIS3L2	0.437455
			WTAP	PPP2CA	0.43742
			CFI	AGR3	0.437393
			TRMT6	TCP1	0.437362
			PABPN1	NPR2	0.43736
			PCF11	ZNF134	0.437307
			CFI	IFI16	0.437267
			PCF11	FBXW11	0.437231
			CFI	ANXA5	0.437216
			CFI	IL21R	0.437116
			PABPN1	ANKRA2	0.43698
			PABPN1	PTPN13	0.436975
			PABPN1	ZNF581	0.436952
			TRMT6	ANXA4	0.436861
			PABPN1	D4S234E	0.436816
			CPSF1	RECQL4	0.436813
			TRMT6	TIPIN	0.436762
			PABPN1	SRRM1	0.436736
			TRMT10C	FAM49B	0.4367
			TRMT61A	PELP1	0.436656
			METTL3	SH2B1	0.436645
			PABPN1	CNOT1	0.436622
			CSTF2	RALY	0.436578
			WTAP	LAMB3	0.43654
			PCF11	RBL2	0.436475
			CSTF2	CDK5R1	0.436443
			PCF11	ZNF234	0.43638
			TRMT61A	NKIRAS2	0.436319
			WTAP	C10orf32	0.436317
			TRMT61A	ZNF525	0.436238
			RBM15B	NGLY1	0.436236
			PABPN1	EXOC4	0.436179
			TRMT61A	PRPF19	0.43609
			WTAP	PDE4D	0.436078
			WTAP	MAPK14	0.436076
			CFI	TPP1	0.436008
			TRMT6	AP2S1	0.436005
			TRMT61A	DHX35	0.436002
			CSTF2	ST3GAL2	0.435978
			CFI	CD7	0.435974
			CFI	PAPPA	0.435941
			NUDT21	BMPR2	0.435898
			WTAP	RNF11	0.435897
			TRMT10C	C11orf73	0.435867
			CPSF3	RMND5A	0.435867
			WTAP	HIF1A	0.435806
			CPSF1	NEK8	0.435802
			CFI	ARHGAP9	0.435777
			PCF11	HOXB6	0.435625
			RBM15B	SFMBT1	0.435623
			PABPN1	LRP5L	0.435566
			CPSF3	PREB	0.43546
			CSTF2	NFS1	0.435388
			TRMT61A	CSE1L	0.435388
			RBM15	RPP21	0.43535
			TRMT10C	WBP11	0.435324
			TRMT10C	YY1	0.4353
			CFI	CLEC10A	0.435237
			PABPN1	ZNF564	0.435183
			PABPN1	TBC1D3G	0.435089
			CFI	CDH17	0.435085
			CPSF1	TNFSF14	0.435078
			WTAP	C6orf211	0.435007
			CSTF2	MT1G	0.434967
			CPSF1	DGAT1	0.434896
			CSTF2	NUCB2	0.434855
			CSTF2	NRIP3	0.434832
			TRMT10C	ZBTB11	0.434768
			CPSF3	RNASEH1	0.434764
			CPSF1	ARFGAP1	0.434708
			TRMT61A	PYCR1	0.434655
			METTL3	MAP4K3	0.434635
			PCF11	SF3B1	0.434617
			PABPN1	CRYGS	0.434612
			CFI	FCER1A	0.434603
			CSTF2	NRM	0.434571
			TRMT6	RAB33B	0.434464
			CSTF1	ATRN	0.434441
			CSTF2	DNAJC9	0.434422
			PCF11	DMTF1	0.434419
			WTAP	MRPL42	0.434206
			PABPN1	ANKRD13D	0.434189
			CSTF2	C14orf80	0.434134
			PCF11	ATXN2	0.434026
			PCF11	MPP5	0.433994
			PABPN1	SLC2A11	0.433975
			CSTF2	SAE1	0.433967
			CSTF3	API5	0.433959
			CSTF2	CHAC2	0.433936
			METTL3	PUM2	0.433924
			TRMT61A	POLRMT	0.433897
			PABPN1	THUMPD2	0.433884
			PCF11	MAML3	0.433873
			CSTF2	SLC1A4	0.433787
			METTL3	HEATR5B	0.433715
			PCF11	IK	0.433653
			CPSF1	ASL	0.433599
			CFI	TGFB3	0.433561
			METTL3	SHPRH	0.433544
			WTAP	ABCC4	0.433492
			PABPN1	SIN3B	0.433471
			PABPN1	PGAP1	0.433448
			NUDT21	DR1	0.433385
			CPSF1	DPP9	0.433374
			PABPN1	TOLLIP	0.433349
			RBM15B	MTMR4	0.433343
			CFI	DOCK2	0.433256
			PCF11	RNF44	0.433205
			CPSF3	GRHL1	0.433194
			CSTF2	FDPS	0.433181
			CPSF2	MRPL44	0.433131
			RBM15	RNMTL1	0.4331
			CSTF1	MORF4L2	0.433092
			PABPN1	GABBR1	0.433076
			PCF11	STK11IP	0.433062
			NUDT21	SEC23IP	0.432996
			RBM15	PLK4	0.432968
			KIAA1429	TXNL4A	0.432935
			CPSF1	AKR1D1	0.432893
			PABPN1	FBXW11	0.432893
			NUDT21	PPP1R12A	0.432853
			CFI	STOM	0.432828
			PCF11	PCMTD2	0.432727
			CPSF1	DMPK	0.43264
			CFI	MNDA	0.432566
			TRMT61A	UPF1	0.432557
			PCF11	AP1G2	0.432512
			PABPN1	BCAS3	0.432498
			WTAP	RPS13	0.43235
			WTAP	UBE2D3	0.432318
			CSTF2	CD83	0.432317
			CFI	TNFSF4	0.432292
			ADAR	CIITA	0.432284
			RBM15	KIF2C	0.432169
			TRMT6	PRDX4	0.432165
			CFI	CD14	0.432124
			ADARB1	USP13	0.432098
			RBM15	CENPF	0.432077
			RBM15	RBM14	0.432061
			METTL3	NF1	0.432034
			RBM15B	TMTC4	0.432023
			PCF11	NELL1	0.431992
			TRMT6	R3HDM1	0.431986
			WTAP	AFF4	0.431946
			NUDT21	RPL9	0.431905
			CSTF3	NUP160	0.431878
			PABPN1	MKLN1	0.431865
			CSTF2	RFC2	0.431788
			TRMT61B	HMGN4	0.431745
			RBM15	CDCA8	0.431739
			CSTF3	TMEM41B	0.431684
			CSTF2	POLE3	0.431585
			METTL3	GATAD1	0.431507
			CFI	PCDH7	0.431373
			CPSF1	CDAN1	0.43135
			CFI	GZMH	0.431347
			CPSF1	DDX55	0.431273
			CPSF1	CCDC130	0.431221
			CLP1	WDR53	0.431218
			PABPN1	MYO3B	0.431174
			RBM15B	ZNF197	0.43108
			CPSF4	POP7	0.43108
			CPSF1	IL10	0.431051
			TRMT61A	PIGX	0.430989
			PCF11	WDR36	0.430981
			TRMT6	YIPF4	0.430979
			CPSF3	MSH6	0.430976
			PCF11	HHAT	0.430963
			CSTF2	UCK2	0.430874
			WTAP	IDE	0.430834
			CSTF1	CCNC	0.430812
			METTL3	MRPS25	0.43079
			WTAP	STRN3	0.430765
			PCF11	ABCC5	0.430761
			TRMT61A	INTS1	0.43075
			RBM15	RNASEH2A	0.430704
			CFI	NRP2	0.430674
			CFI	IL2RG	0.430649
			RBM15B	ERBB2	0.430642
			PABPN1	MDM4	0.430594
			PABPN1	TMEM143	0.430572
			CFI	CXorf21	0.430553
			TRMT61A	C19orf48	0.430541
			CSTF2	VASN	0.430454
			PABPN1	DGKA	0.43044
			PCF11	PCCA	0.430423
			RBM15B	KCTD6	0.430419
			WTAP	NT5DC1	0.43033
			NUDT21	TOMM20	0.430272
			PCF11	SRFBP1	0.4302
			CPSF4	ZNF398	0.430076
			CFI	GCNT3	0.430052
			PCF11	EP300	0.430028
			PCF11	VEZF1	0.429979
			CSTF2	FADS1	0.429937
			PABPN1	TTC14	0.429861
			CFI	ST3GAL6	0.429781
			CSTF2	PGBD1	0.429688
			CSTF2	TCP11L1	0.429533
			PCF11	SLC24A1	0.429489
			TRMT10C	FAHD2A	0.429365
			CSTF3	RPS13	0.429295
			CSTF2	TTC7A	0.42929
			CFI	HLA.DPA1	0.429285
			CSTF2	RARRES1	0.429283
			CLP1	RSRC1	0.429207
			PCF11	MTR	0.42917
			PCF11	PCNP	0.429107
			CPSF1	PCDHB9	0.428983
			NUDT21	MEIS2	0.428964
			CSTF2	RBM14	0.428944
			CFI	RUNX3	0.428896
			CPSF2	KIAA0391	0.428857
			CSTF2	APITD1	0.428846
			CSTF2	SEC14L1	0.428805
			CFI	LAMP2	0.42879
			CFI	PSTPIP1	0.428701
			NUDT21	SP3	0.428516
			TRMT61A	WDR25	0.428513
			PCF11	OXGR1	0.428465
			CSTF2	NPC1	0.428375
			PABPN1	TBX3	0.428349
			CSTF3	PRMT3	0.428301
			CPSF4	TSEN54	0.428233
			WTAP	HK1	0.428203
			PABPN1	MTMR10	0.428192
			TRMT6	DSN1	0.428155
			TRMT6	VKORC1	0.428152
			PCF11	ADHFE1	0.428144
			RBM15B	NEK4	0.428071
			ADARB1	PARP2	0.428037
			PABPN1	PDCD6IP	0.42803
			WTAP	ASCC3	0.428019
			RBM15	MCM3	0.42789
			CSTF3	DEAF1	0.42787
			PCF11	PARD6G	0.427825
			WTAP	DTWD1	0.42779
			PABPN1	ZCCHC11	0.427775
			CPSF1	PAXIP1	0.427751
			NUDT21	ANK3	0.42753
			ADARB1	NFIB	0.427509
			CSTF2	KIAA1211	0.427472
			CSTF3	FNBP4	0.427429
			TRMT61A	RNF26	0.427424
			RBM15	GNL2	0.427358
			PCF11	AMT	0.427288
			TRMT10C	GADD45GIP1	0.427159
			CSTF2	FANCB	0.427125
			RBM15	RAD54L	0.427022
			PCF11	PARP16	0.426984
			PABPN1	CLK4	0.426962
			PCF11	ZCRB1	0.426959
			CPSF1	ZNF653	0.426913
			CFI	MSN	0.426825
			PABPN1	DNAJC4	0.426821
			PABPN1	NAPB	0.426728
			CSTF2	GOLT1B	0.42672
			PCF11	MEIS2	0.426707
			CFI	RNF175	0.426699
			CPSF2	FKBP3	0.426607
			PCF11	RPL3	0.426555
			ADARB1	BRPF3	0.426541
			PABPN1	ALS2CL	0.426496
			CSTF2	SUSD3	0.426485
			KIAA1429	RB1CC1	0.426407
			PABPN1	N4BP1	0.426397
			PABPN1	EP300	0.426376
			PCF11	RPL4	0.426288
			TRMT61A	RECQL4	0.42621
			METTL3	KLHL28	0.426206
			CLP1	POP4	0.426187
			TRMT61B	PCNP	0.426185
			TRMT10C	TAF9	0.426086
			PABPN1	TFAP4	0.426075
			WTAP	C3orf17	0.425965
			CSTF1	PSMD10	0.425961
			RBM15B	SLMAP	0.425913
			CFI	C1QB	0.425906
			CSTF2	PRDX4	0.425905
			CFI	ZYX	0.425894
			TRMT6	FAM83D	0.425747
			PABPN1	ZNF629	0.425705
			RBM15	MTBP	0.4257
			KIAA1429	STAU2	0.42569
			CPSF4	SLC25A10	0.425683
			TRMT6	POLR2K	0.425622
			CSTF2	DDHD2	0.425594
			TRMT61A	SLC29A2	0.425578
			CPSF4	FOXM1	0.425575
			PABPN1	ZFPM1	0.425551
			PABPN1	CLASP1	0.425545
			CPSF1	ZNF486	0.425498
			PABPN1	AHI1	0.425491
			PABPN1	PILRB	0.425482
			KIAA1429	FAM91A1	0.425418
			CPSF1	ZBTB40	0.425391
			PABPN1	ZNF160	0.425333
			TRMT6	PDCD5	0.425299
			CPSF1	TNPO2	0.425242
			ADAR	PYGO2	0.425128
			PCF11	LNX1	0.425058
			WTAP	CNN2	0.425055
			TRMT6	XRCC4	0.425018
			CLP1	C11orf31	0.424965
			PCF11	BTBD16	0.424917
			WTAP	MAP3K7	0.424917
			TRMT6	HAT1	0.424913
			PABPN1	PRPF40B	0.424882
			RBM15B	WNT3	0.424826
			NUDT21	PLRG1	0.424556
			CSTF2	IMPA2	0.424535
			CSTF2	ZNF695	0.424495
			PCF11	SLC35A1	0.42447
			KIAA1429	CKAP5	0.424467
			CLP1	ECE2	0.424432
			CPSF1	PSMA7	0.424413
			PCF11	TRAK1	0.424393
			CSTF2	DHCR7	0.424373
			CFI	LUM	0.424349
			TRMT61A	EFTUD2	0.424306
			RBM15	POLD3	0.42429
			PABPN1	ZNF397	0.424284
			CSTF2	TNFRSF19	0.424247
			NUDT21	SSB	0.42421
			ADARB2	CYSLTR2	0.424209
			WTAP	CYP20A1	0.424129
			PCF11	ASF1A	0.42404
			ADARB1	SGCB	0.424021
			CFI	TMEM71	0.423914
			CSTF2	FBXW5	0.423867
			CSTF2	EXOSC2	0.423812
			CPSF1	HKR1	0.423799
			CSTF2	FRMD5	0.423769
			CSTF2	RAD51C	0.423762
			WTAP	CNBP	0.423752
			CPSF1	CPSF3L	0.42374
			PABPN1	ARMCX4	0.423739
			PCF11	MRPS27	0.423723
			PCF11	RAB2B	0.423706
			TRMT6	RBM38	0.423684
			CFI	ANXA6	0.423662
			PCF11	RNPC3	0.423642
			CPSF4	RFC5	0.423625
			PCF11	TMEM30B	0.423595
			PCF11	ENTPD3	0.423583
			TRMT61B	ZSCAN16	0.423578
			ADAR	ZNFX1	0.423574
			PABPN1	ILF3	0.423548
			CPSF4	POLE	0.42353
			PCF11	PLCD3	0.423403
			PCF11	RGL2	0.42335
			CSTF2	PDSS1	0.42334
			NUDT21	PPP1CB	0.423252
			CFI	CP	0.423238
			PCF11	SMAD6	0.423154
			WTAP	AVPI1	0.423077
			CLP1	UCK2	0.42298
			RBM15	KNTC1	0.422971
			CFI	AXL	0.422933
			KIAA1429	ZNF7	0.42293
			CPSF1	C8orf37	0.422827
			WTAP	SEC23IP	0.422782
			ADARB1	NT5M	0.422715
			CPSF4	RP9	0.422662
			TRMT61A	MSH5	0.4226
			PABPN1	PRPF38B	0.422543
			CLP1	B4GALT3	0.422504
			WTAP	MR1	0.422488
			PABPN1	ZNF324	0.422456
			CSTF3	NICN1	0.422415
			TRMT6	BUB1B	0.422411
			CSTF2	PPEF1	0.422407
			CSTF2	ADIPOR2	0.422356
			CSTF2	PDRG1	0.422251
			TRMT61A	ARFGAP1	0.422098
			CFI	GLT8D2	0.422053
			TRMT6	TPX2	0.422022
			METTL3	RBM23	0.422007
			KIAA1429	RBM12B	0.421986
			CPSF4	PPM1G	0.42197
			WTAP	KLF3	0.421901
			PCF11	FNDC3A	0.421891
			PABPN1	GYS1	0.421885
			METTL3	ARMCX4	0.42187
			PABPN1	SPOCD1	0.421778
			PCF11	TBC1D8	0.421762
			PCF11	LUC7L	0.421758
			TRMT61A	PTDSS2	0.421683
			CSTF2	RDM1	0.421673
			CSTF2	RGS9BP	0.421669
			TRMT6	ZNF708	0.421668
			TRMT6	MOSPD1	0.421644
			TRMT10C	ZC3H11A	0.421595
			TRMT61A	CDCA4	0.42152
			PCF11	RAI1	0.421402
			CSTF2	CHAF1A	0.421375
			NUDT21	P4HA1	0.421364
			PCF11	PLEKHA7	0.421311
			PABPN1	PPP1R13B	0.421263
			TRMT61B	RAB11FIP2	0.421252
			CFI	RAMP1	0.421226
			CPSF3	PHGDH	0.421223
			PABPN1	ECHDC2	0.421219
			PABPN1	SMC1A	0.421217
			PCF11	CETN3	0.421192
			TRMT6	RANBP1	0.421173
			CPSF3	IL17D	0.421172
			CFI	ECM1	0.421167
			RBM15	CDT1	0.42116
			CSTF2	LIN9	0.421069
			TRMT61A	MTF2	0.421047
			RBM15	E2F2	0.420967
			PABPN1	TTC5	0.42095
			METTL3	CCNB1IP1	0.420934
			PCF11	ZNF800	0.420903
			CPSF4	PPAT	0.420901
			RBM15	H2AFZ	0.420859
			RBM15B	PLXNB1	0.420851
			CPSF2	DNAL1	0.420824
			PABPN1	ZNF700	0.420785
			CSTF2	FANCE	0.420716
			PCF11	RIPK4	0.42067
			WTAP	DNAJB14	0.420633
			RBM15B	GORASP1	0.420632
			CSTF2	RIPK2	0.420611
			CLP1	RPUSD1	0.42057
			CPSF3	PAICS	0.42056
			ADARB1	PGM5	0.420531
			RBM15B	LARS2	0.420383
			CSTF2	STK3	0.420372
			CLP1	TLK2	0.420366
			CSTF2	GLRX5	0.420221
			CFI	EOMES	0.42022
			CPSF3	MTMR7	0.420198
			PCF11	SEMA6A	0.42013
			PABPN1	ABCC5	0.420107
			PCF11	SLITRK6	0.420075
			PABPN1	TBC1D2B	0.420072
			PABPN1	RNPC3	0.420034
			RBM15	ASPM	0.420022
			ADAR	ARHGEF11	0.42001
			TRMT6	TSEN34	0.419993
			TRMT6	TXNL1	0.419992
			CFI	PTPRZ1	0.419967
			CSTF2	FBXO6	0.419964
			PABPN1	TNFRSF25	0.419928
			CSTF2	DPH3	0.419887
			PABPN1	ZMYM2	0.419863
			CSTF2	STOX1	0.419857
			TRMT10C	RPL23	0.419796
			PABPN1	CIRBP	0.419791
			TRMT10C	PABPC3	0.419762
			METTL3	DDX17	0.419723
			PABPN1	ERBB2IP	0.419684
			KIAA1429	RIPK2	0.419681
			METTL3	RNF31	0.41968
			PABPN1	POLR2A	0.419665
			PCF11	MYCBP2	0.419626
			PABPN1	PHIP	0.419595
			WTAP	EIF4G2	0.419518
			CFI	LILRB2	0.419514
			PCF11	PUM1	0.419513
			METTL3	AP4E1	0.419459
			CSTF2	ANAPC11	0.419449
			PABPN1	PLEKHH3	0.41944
			METTL3	MTA1	0.419438
			PCF11	ZNF195	0.419411
			TRMT10C	C6orf211	0.41932
			CPSF4	LIG3	0.419268
			CSTF1	ZNF283	0.419255
			CFI	A2M	0.419255
			CFI	ARHGAP18	0.419245
			PCF11	DCAKD	0.419233
			RBM15	SMG5	0.419185
			CSTF2	LSM2	0.419182
			PCF11	ANXA11	0.419175
			CFI	MEOX1	0.41916
			TRMT10C	TSN	0.419158
			PCF11	USP34	0.419135
			CPSF1	GPS1	0.419096
			CFI	HVCN1	0.419089
			TRMT10C	UQCRC2	0.419065
			PABPN1	GGA1	0.419007
			CFI	RTN1	0.419002
			TRMT61B	LARP7	0.418986
			CFI	CD300A	0.418929
			RBM15	KIF4A	0.418926
			TRMT6	ANLN	0.418892
			PABPN1	SH3PXD2A	0.418871
			PABPN1	MBD6	0.418867
			CFI	FAM20A	0.418782
			TRMT10C	HMGN3	0.418773
			METTL3	WDR6	0.418721
			CSTF2	HOXD13	0.418661
			WTAP	NACA	0.418649
			PABPN1	EPC1	0.418627
			PCF11	BTBD10	0.41858
			NUDT21	C15orf41	0.418579
			CPSF3	CDC25A	0.418559
			PABPN1	ACRC	0.418553
			TRMT6	SPAST	0.418483
			PABPN1	HSF4	0.418459
			CPSF2	NDUFB1	0.418437
			ADARB1	ITSN1	0.418407
			KIAA1429	COMMD5	0.418395
			CSTF2	CXCL10	0.418375
			CPSF2	PRMT5	0.418368
			TRMT10C	DHFR	0.418342
			PCF11	RUNDC1	0.41831
			RBM15B	ZNF395	0.41828
			CSTF2	RASL11B	0.418266
			RBM15B	FLNB	0.418247
			CPSF4	CDCA7	0.418222
			PCF11	TMBIM4	0.418203
			METTL3	KRIT1	0.418182
			CSTF2	MME	0.418144
			CLP1	SNRPD2	0.4181
			WTAP	RB1	0.418093
			CFI	IFI30	0.418093
			TRMT6	SLBP	0.418067
			CFI	PTPRC	0.418037
			ADARB1	RAB9B	0.418
			WTAP	SLC2A9	0.417979
			CSTF2	PSMB3	0.417977
			PCF11	DNAJB14	0.417975
			PCF11	ZNF654	0.417957
			PABPN1	GTF2IRD2	0.417935
			CSTF2	CTH	0.417849
			PCF11	C11orf1	0.417803
			CSTF2	PRPS2	0.417798
			CPSF4	BUD31	0.417708
			PABPN1	FBXO38	0.417674
			TRMT6	INTS8	0.41767
			CPSF4	CCNF	0.417628
			TRMT61A	TNPO2	0.417565
			RBM15	C6orf106	0.417456
			CSTF2	ACSL1	0.417435
			WTAP	SH3GLB1	0.417407
			CFI	MUC4	0.417235
			CPSF1	SMARCA4	0.417218
			TRMT61A	MCM8	0.417137
			TRMT61A	ESPL1	0.417117
			PABPN1	ANGEL2	0.417071
			ADARB1	SH3GL2	0.417004
			PCF11	SH2D4A	0.41698
			PABPN1	ZNF483	0.416971
			CSTF2	ALG3	0.416965
			PCF11	CLINT1	0.416896
			WTAP	RPL7	0.416888
			TRMT6	SNRPB2	0.416886
			WTAP	SOCS5	0.416876
			WTAP	LYPLAL1	0.416785
			CPSF2	PLEKHB2	0.416746
			PCF11	HECTD1	0.416714
			CFI	STAT4	0.416616
			WTAP	P4HA1	0.416605
			PCF11	GATAD1	0.416589
			TRMT61A	DNTTIP1	0.416579
			CSTF2	CKAP5	0.416576
			ADARB1	PSIP1	0.416527
			PCF11	ZNF20	0.416523
			CPSF4	POP5	0.41651
			CSTF2	ICOSLG	0.416467
			TRMT61B	EIF2AK3	0.416451
			WTAP	CASP8	0.416405
			CPSF1	TP53I13	0.416378
			CSTF2	CENPQ	0.416369
			CSTF2	SURF4	0.41634
			CPSF2	TSNAX	0.416316
			RBM15	CDC20	0.416306
			PCF11	TYSND1	0.416231
			CSTF2	SVIL	0.416197
			CSTF2	TWSG1	0.416154
			CFI	SRGN	0.416145
			KIAA1429	MTFR1	0.416112
			TRMT61A	B3GALT6	0.416107
			PCF11	ZSWIM6	0.416099
			PABPN1	SPG7	0.416062
			CSTF2	FOXRED2	0.415911
			CSTF2	TFAP2C	0.415911
			PCF11	LARGE	0.415902
			TRMT61A	SMYD5	0.415893
			PCF11	SLC25A36	0.415867
			WTAP	ETF1	0.415856
			PABPN1	DNAJA4	0.415855
			CLP1	PIGC	0.4158
			TRMT6	TUBA1A	0.415763
			TRMT10C	ARL6	0.415755
			PABPN1	CLASP2	0.415724
			TRMT6	ALG13	0.415706
			CFI	FGL2	0.415679
			CLP1	BCL2L11	0.415678
			CFI	NKG7	0.41564
			CFI	SOCS1	0.415597
			PCF11	KRIT1	0.415584
			PCF11	PTK2	0.415575
			CSTF2	NUP210	0.415486
[truncated: 2,046 more rows]

## Sheet: S6
Table-S6: Spearman correlation analysis between "writer" genes and mRNAs in GSE48075
			Writer	mRNA	Cor
			CPSF1	PPP1R16A	0.731431
			CPSF1	ZC3H3	0.720708
			ADARB1	MXRA7	0.714664
			CPSF1	LRRC14	0.710874
			WTAP	AMD1	0.697714
			ADARB1	DIXDC1	0.695229
			ADARB1	PTRF	0.690145
			ADARB1	GAS6	0.683599
			TRMT61A	UPF1	0.682848
			TRMT61A	NARFL	0.680576
			WTAP	CTNNB1	0.679134
			ADARB1	PTGS1	0.676512
			CPSF1	SNAPC4	0.671433
			WTAP	STRN3	0.667281
			ADARB1	DPYSL2	0.666217
			ADARB1	FNBP1	0.665681
			ADARB1	MSRB3	0.662502
			ADARB1	TNFAIP8L3	0.660702
			ADARB1	RASL12	0.659452
			CSTF2	VRK1	0.659227
			ADARB1	CLIP3	0.659082
			TRMT61A	TBC1D10B	0.658243
			ADARB1	HSPB7	0.655872
			ADARB1	MYLK	0.655662
			ADARB1	JAM3	0.655184
			TRMT61A	ZNF768	0.653578
			WTAP	TMTC3	0.653264
			ADARB1	KCNMB1	0.651405
			ADARB1	MYADM	0.649623
			TRMT61A	PYGO2	0.649602
			ADARB1	TSPAN4	0.645983
			TRMT61A	SLC35C2	0.645093
			CPSF1	TELO2	0.644723
			ADARB1	TGFB3	0.644494
			WTAP	HIAT1	0.642945
			TRMT61A	MBD3	0.642048
			TRMT10C	BCAS2	0.64044
			ADARB1	DACT3	0.64035
			TRMT61A	AKT1	0.63958
			CSTF1	CCNC	0.638206
			ADARB1	TGFB1I1	0.637916
			ADARB1	MYL9	0.637768
			RBM15	MTF2	0.637105
			ADARB1	CNN1	0.63636
			PCF11	MRPS25	0.635351
			TRMT61A	UBTF	0.635221
			TRMT61A	PACS2	0.634483
			CPSF1	BOP1	0.634185
			ADARB1	PDLIM3	0.634098
			ADARB1	MMP23B	0.633414
			CSTF1	TCEA1	0.633202
			ADARB1	SGCA	0.632968
			RBM15B	TUSC2	0.632689
			ADARB1	DNAJB5	0.631065
			ADARB1	TAGLN	0.630879
			ADARB1	MRGPRF	0.630716
			ADARB1	BOC	0.630245
			WTAP	KATNA1	0.628023
			ADARB1	FGF2	0.626928
			TRMT61A	CHD8	0.626905
			ADARB1	CACNA1C	0.626764
			PCF11	MKLN1	0.626176
			ADARB1	CALD1	0.625239
			ADARB1	FILIP1L	0.624294
			TRMT61A	ARFGAP1	0.622967
			ADARB1	PRKCDBP	0.622632
			CPSF1	TYK2	0.622555
			TRMT61A	DPP9	0.622423
			TRMT10C	PDCD10	0.62206
			ADARB1	HSPA12A	0.621838
			ADARB1	ROR2	0.621778
			TRMT61A	ZER1	0.62173
			TRMT61A	MIER2	0.621503
			TRMT61A	ZNF579	0.621488
			CSTF1	TRUB1	0.62039
			CPSF1	C17orf70	0.620386
			WTAP	CSNK1A1	0.620077
			WTAP	TMED7	0.619903
			WTAP	CCNC	0.619857
			CSTF1	BTBD1	0.619396
			ADARB1	LMOD1	0.61928
			TRMT61A	AAAS	0.61922
			TRMT61A	AKAP8L	0.619212
			ADARB1	RAMP1	0.619015
			CPSF1	PIGQ	0.618535
			CSTF1	GFM2	0.617699
			CPSF1	ZNF653	0.61767
			CPSF1	WDR90	0.61729
			ADARB1	LIMS2	0.617225
			RBM15B	SMARCC1	0.617007
			ADARB1	FHL1	0.616892
			ADARB1	GYPC	0.616813
			ADARB1	JPH2	0.615962
			ADARB1	GEM	0.615411
			TRMT61A	CHERP	0.614715
			TRMT61A	SLC25A11	0.614558
			ADARB1	CD99L2	0.61437
			TRMT10C	MINPP1	0.614198
			ADARB1	DYSF	0.61419
			ADARB1	RBPMS2	0.613944
			TRMT61A	SIN3B	0.613546
			ADARB1	POPDC2	0.613244
			TRMT61A	MAP2K7	0.612833
			WTAP	PDCD10	0.612516
			TRMT10C	MRPL42	0.612421
			ADARB1	CPXM2	0.612101
			ADARB1	PDE1A	0.611882
			RBM15B	TEX264	0.611224
			METTL3	APEX1	0.610533
			PCF11	ZNF33B	0.610136
			NUDT21	TBL1XR1	0.609621
			ADARB1	BNC2	0.609466
			ADARB1	RAB23	0.60906
			CSTF1	SPG21	0.608001
			WTAP	HIF1A	0.60656
			ADARB1	P2RX1	0.606447
			METTL3	PNN	0.606194
			ADARB1	GSN	0.605077
			WTAP	LRRC40	0.604767
			TRMT61A	SYMPK	0.604458
			CPSF1	GMEB2	0.603658
			ADARB1	FLNC	0.603417
			ADARB1	PNMA1	0.60335
			TRMT61A	TAOK2	0.603169
			TRMT61A	MTA1	0.602678
			CPSF1	KIAA1875	0.602603
			ADARB1	CILP	0.602309
			CPSF1	TNPO2	0.602179
			TRMT61A	RAVER1	0.601991
			ADARB1	RECK	0.601973
			ADARB1	SMTN	0.601963
			ADARB1	PTGIS	0.601788
			ADARB1	MAP1B	0.601635
			ADARB1	CSDC2	0.601451
			TRMT61A	BRF1	0.601269
			WTAP	PSMA1	0.601186
			TRMT61A	RNPEPL1	0.600932
			WTAP	BZW1	0.600486
			CPSF1	SCRIB	0.600336
			ADARB1	PPAPDC3	0.600244
			TRMT61A	RNF31	0.59915
			ADARB1	REEP1	0.599135
			WTAP	COPS4	0.598907
			RBM15	RBBP4	0.59841
			ADARB1	TIMP2	0.598206
			ADARB1	MN1	0.598174
			PABPN1	ZNF76	0.597428
			ADARB1	CXCL12	0.597337
			WTAP	QKI	0.597172
			ADARB1	COX7A1	0.596714
			RBM15	ADIPOQ	0.596272
			CPSF1	INTS1	0.596173
			ADARB1	EMILIN1	0.595542
			PABPN1	ACIN1	0.595473
			ADARB1	SCRG1	0.595131
			CLP1	MED19	0.595055
			CSTF1	LMAN1	0.594934
			ADARB1	MAP3K3	0.594741
			TRMT61A	PELP1	0.594302
			PABPN1	STK36	0.594286
			ADARB1	FXYD6	0.594035
			WTAP	CDC42	0.593827
			ADARB1	CRISPLD2	0.593734
			WTAP	BRMS1L	0.593283
			TRMT61A	SEPN1	0.593199
			ADARB1	BHMT2	0.592804
			CSTF2	NUP155	0.592782
			ADARB1	PLA2G5	0.592421
			CPSF1	C14orf80	0.592304
			PABPN1	RNF31	0.592296
			CPSF1	RBM14	0.59188
			ADARB1	MYOM1	0.591612
			TRMT61A	DRG2	0.591599
			TRMT61A	DOHH	0.59143
			RBM15	ZNF317	0.59142
			ADARB1	DES	0.590857
			ADARB1	ANXA6	0.59082
			ADARB1	STON1	0.590107
			TRMT61B	SPAST	0.58993
			PCF11	ZNF302	0.589899
			TRMT61A	CLN6	0.588672
			PABPN1	LUC7L	0.588632
			WTAP	PTGES3	0.588398
			ADARB1	TPM2	0.588369
			PABPN1	NSD1	0.588337
			ADARB1	RHOJ	0.588314
			TRMT61A	MRPL38	0.588033
			ADARB1	ACTC1	0.587343
			TRMT61A	PNKP	0.58727
			PCF11	RAB11A	0.586995
			NUDT21	SIAH1	0.586876
			CSTF1	SLC25A24	0.586687
			CPSF1	DMAP1	0.586504
			PCF11	OGT	0.586451
			TRMT61A	ZNF205	0.586241
			TRMT61A	POLL	0.586232
			ADARB1	CASQ2	0.586218
			TRMT61A	PA2G4	0.586162
			ADARB1	KIAA1644	0.585949
			TRMT61A	WDR25	0.585949
			TRMT10C	NUDCD2	0.585714
			CSTF2	KIF4A	0.585688
			TRMT61A	GIT1	0.585034
			NUDT21	AP1G1	0.584251
			WTAP	CLEC2D	0.583966
			CSTF2	TTK	0.583776
			ADARB1	NEXN	0.583683
			CPSF1	E4F1	0.58362
			ADARB1	GPR124	0.583516
			PABPN1	TNPO2	0.583182
			ADARB1	GATA5	0.583162
			TRMT61A	ATN1	0.583127
			ADARB1	KCNMA1	0.583044
			PABPN1	WDR90	0.582998
			TRMT10C	HDAC2	0.582572
			WTAP	CYB5R4	0.582318
			ADARB1	KCNJ8	0.582271
			TRMT61A	RNF40	0.582104
			CPSF4	CHAF1B	0.582014
			ADARB1	SGCD	0.581619
			ADARB1	MYH11	0.581555
			TRMT10C	MRPL3	0.581452
			ADARB1	COL6A1	0.580975
			CSTF1	RNF6	0.580782
			ADARB1	SLIT2	0.580734
			CSTF2	FANCB	0.580497
			CFI	ROR2	0.580439
			RBM15	HUS1B	0.580385
			TRMT61A	POLRMT	0.580268
			ADARB1	NES	0.580175
			ADARB1	COL16A1	0.579692
			ADARB1	FMOD	0.579617
			METTL3	AP1G2	0.579499
			TRMT10C	C14orf166	0.579003
			PCF11	NKTR	0.578889
			ADARB1	TEK	0.578823
			CSTF2	CCNB2	0.578605
			ADARB1	ARHGAP24	0.578596
			TRMT61A	ZNF324	0.578387
			CSTF1	ACP1	0.578125
			ADARB1	TPM1	0.578079
			WTAP	STAM2	0.577655
			ADARB1	EMP3	0.577588
			PCF11	PLEKHH1	0.577565
			TRMT61A	ATAD3A	0.577557
			ADARB1	RUNX1T1	0.577432
			TRMT61A	ZNF524	0.577157
			ADARB1	ARHGAP20	0.576922
			RBM15	DHX8	0.576644
			CPSF3	MSH6	0.576355
			WTAP	BCL10	0.576238
			CPSF1	REXO1	0.57619
			CPSF3	TAF1B	0.576089
			RBM15	TAOK1	0.576074
			TRMT61A	ADCK5	0.575795
			CSTF1	SYPL1	0.575637
			WTAP	UBE2D3	0.575548
			ADARB1	HSPB2	0.574517
			TRMT61A	TMEM129	0.574462
			WTAP	PGGT1B	0.574243
			CSTF2	GSK3B	0.573845
			ADARB1	PTGFR	0.573793
			CPSF3	E2F6	0.573749
			ADARB1	HSPA12B	0.573584
			ADARB1	GAS7	0.573357
			RBM15	SGTB	0.573131
			CSTF1	RPLP0	0.572747
			ADARB1	SORBS1	0.572736
			WTAP	STX7	0.572719
			WTAP	MANEA	0.572662
			PCF11	KIAA1407	0.572598
			CPSF1	GCN1L1	0.57249
			ADARB1	CRYAB	0.572464
			CSTF1	MAD2L1BP	0.571872
			RBM15	TRAIP	0.571774
			WTAP	DCUN1D1	0.571625
			PCF11	SLC14A1	0.571605
			ADARB1	TNS1	0.57159
			CSTF2	ECT2	0.571585
			RBM15B	ABHD14A	0.571576
			ADARB1	ACTA2	0.571265
			ADARB1	MAP1A	0.571262
			ADARB1	MAMDC2	0.57101
			ADARB1	KATNAL1	0.570901
			ADARB1	APCDD1L	0.570659
			CSTF1	CSNK2A1	0.570608
			CSTF2	POLQ	0.570602
			ADARB1	ZBTB16	0.570482
			CPSF1	FDPS	0.57029
			CSTF2	BRCA1	0.570109
			PABPN1	RBM6	0.570019
			ADARB1	C1S	0.569883
			ADARB1	ATP1A2	0.569764
			METTL3	NGDN	0.569634
			ADARB1	FAM20C	0.569372
			CPSF3	TMEM106C	0.569264
			ADARB1	FBXO32	0.568957
			PCF11	ZBED5	0.568901
			ADARB1	STX2	0.568615
			ADARB1	CLIC4	0.568572
			ADARB1	COLEC12	0.568138
			PABPN1	ATP1B2	0.568023
			ADARB1	FBN1	0.56794
			PABPN1	TELO2	0.567882
			KIAA1429	RAB2A	0.567845
			ADARB1	SFRP1	0.567611
			TRMT61A	NLE1	0.567395
			ADARB1	STK32B	0.567385
			ADARB1	FBLN5	0.567246
			TRMT61A	SSRP1	0.56723
			ADARB1	TCF4	0.56712
			RBM15	CDC23	0.566708
			ADARB1	HSPB6	0.566599
			CSTF1	LYPLA1	0.566327
			CPSF1	CDK10	0.566273
			ADARB1	PLSCR4	0.566007
			ADARB1	ACTN1	0.565894
			ADARB1	PPP1R14A	0.565335
			CPSF1	PIAS4	0.565019
			WTAP	NCKAP1	0.564949
			TRMT61A	ZNF76	0.564799
			ADARB1	EDNRA	0.564379
			CSTF1	TMEM69	0.564202
			PCF11	SLC22A5	0.564147
			TRMT61A	PRR12	0.564089
			CSTF1	ZFAND6	0.564065
			CSTF2	SKP2	0.563983
			ADARB1	FLRT2	0.563958
			RBM15	DNAI2	0.563854
			CPSF1	TTLL5	0.563834
			TRMT61A	TFAP4	0.563773
			ADARB1	STOM	0.563696
			PABPN1	CDK10	0.563628
			WTAP	TCP1	0.563304
			TRMT61A	MAP1S	0.563302
			ADARB1	FSTL1	0.563129
			CSTF1	PRDX3	0.562982
			ADARB1	STXBP1	0.562559
			ADARB1	FILIP1	0.562501
			ADARB1	SYNPO2	0.562385
			PCF11	ZNF23	0.562259
			PCF11	ANKRA2	0.562103
			CSTF2	NCAPG	0.561988
			CSTF1	C6orf211	0.561842
			ADARB1	NRXN2	0.56136
			ADARB1	LMCD1	0.561131
			PCF11	TBX3	0.561009
			CSTF1	MRPS35	0.560825
			TRMT61A	DIS3L2	0.560735
			ADARB1	ZNF521	0.560548
			PCF11	FAM3B	0.560428
			TRMT61A	PPP2R1A	0.560262
			NUDT21	G3BP2	0.560116
			CSTF1	G3BP2	0.560075
			TRMT61A	PPAN	0.559963
			RBM15	C11orf24	0.559572
			TRMT61A	CNTROB	0.559493
			WTAP	C6orf211	0.559474
			WTAP	IPO7	0.559456
			PCF11	AMT	0.559442
			CPSF3	C1orf112	0.559305
			ADARB1	ARHGEF10	0.559299
			CPSF1	KHSRP	0.559273
			RBM15	POLR3F	0.55925
			PCF11	TSEN2	0.558633
			ADARB1	COL14A1	0.558439
			ADARB1	CACNB2	0.558432
			NUDT21	CNBP	0.558333
			TRMT61A	GLI4	0.558322
			CPSF4	TSEN54	0.55795
			PCF11	TXNIP	0.557724
			ADARB1	PTPRD	0.557475
			TRMT61A	DHX30	0.55739
			TRMT61A	ZNF687	0.557278
			TRMT61A	SARS2	0.557148
			ADARB1	OLFML1	0.557123
			PABPN1	TFAP4	0.556955
			CPSF3	C2orf44	0.556868
			PCF11	PUM2	0.556858
			ADARB1	CGNL1	0.55676
			PCF11	SORL1	0.556671
			ADARB1	GLT8D2	0.556602
			ADARB1	BIN1	0.556505
			TRMT61A	ERCC2	0.556451
			TRMT61A	RFX1	0.556397
			PCF11	RCOR3	0.55636
			ADARB1	SRL	0.555988
			TRMT61A	ZNF609	0.555806
			TRMT61A	HDAC6	0.555755
			TRMT61A	FAM109A	0.555677
			CSTF1	ARL6IP6	0.55554
			PABPN1	BSDC1	0.555496
			CPSF4	SPAG5	0.555461
			TRMT61A	LTBR	0.555435
			CSTF1	GTF2I	0.555411
			CFI	KIAA1644	0.555168
			TRMT10C	MRPL47	0.555161
			RBM15	EIF2S1	0.555106
			CPSF1	C19orf44	0.554885
			ADARB1	MKX	0.554461
			ADARB1	LYL1	0.554433
			TRMT10C	IER3IP1	0.554413
			PABPN1	CHD8	0.554394
			RBM15B	PLEKHG6	0.554265
			TRMT61A	CEP164	0.554197
			CPSF1	PRKRIP1	0.554191
			RBM15B	APEH	0.554052
			WTAP	TRUB1	0.554
			RBM15	SMUG1	0.553702
			ADARB1	CSPG4	0.553656
			PCF11	BAZ2B	0.553439
			PCF11	AHSA2	0.553434
			TRMT61A	STRN4	0.553263
			ADARB1	DUSP3	0.55313
			PCF11	ZNF680	0.553054
			PABPN1	UTP20	0.552674
			TRMT61A	TMUB1	0.552452
			CSTF1	UTP18	0.552414
			ADARB1	PALLD	0.552401
			CSTF1	ACBD5	0.552321
			ADARB1	IGFBP6	0.552292
			TRMT61A	ZNF580	0.551896
			ADARB1	JAM2	0.551765
			ADARB1	CHRDL2	0.551574
			ADARB1	COL6A2	0.551532
			ADARB1	CCDC102A	0.551422
			PCF11	COG3	0.551281
			ADARB1	PDE2A	0.550937
			CSTF2	EXO1	0.550899
			ADARB1	AXL	0.550865
			ADAR	IFI44L	0.550849
			CPSF1	ZNF696	0.550759
			CPSF4	POP7	0.550305
			ADARB1	PCP4	0.550229
			ADARB1	HSD17B6	0.550224
			ADARB1	PDGFRB	0.55003
			KIAA1429	RRS1	0.54991
			ADARB1	SETBP1	0.549796
			NUDT21	RYK	0.54976
			PABPN1	RBM14	0.549453
			TRMT61A	CDC42BPB	0.549001
			CPSF3	HMGB3	0.548982
			ADARB1	OLFML3	0.548834
			ADAR	IFI44	0.548759
			PABPN1	RBM25	0.548471
			ADARB1	AEBP1	0.548203
			CSTF2	AURKB	0.548088
			WTAP	PPM1A	0.548075
			ADARB1	HABP4	0.547926
			ADARB1	PLA2G4C	0.547785
			WTAP	PSEN1	0.547558
			TRMT10C	PTGES3	0.547126
			ADARB1	DAAM2	0.547069
			RBM15B	RAB15	0.547007
			ADARB1	GAS1	0.547001
			ADARB1	ECM2	0.546976
			CPSF3	SNRPG	0.546748
			CSTF1	HPS3	0.546699
			ADARB1	CPXM1	0.546646
			RBM15	NUTF2	0.546408
			PCF11	MAPK10	0.546366
			TRMT10C	SMARCA5	0.546256
			ADARB1	C2orf40	0.546238
			CSTF2	CDC20	0.546213
			CSTF2	MCM10	0.546207
			TRMT61A	SHARPIN	0.546163
			ADARB1	RNF150	0.546096
			TRMT61A	CIC	0.546072
			CLP1	SLC35B1	0.545918
			PABPN1	EDC4	0.545639
			ADARB1	ILK	0.545618
			ADARB1	RAB3IL1	0.545583
			PCF11	RALGPS1	0.545152
			CPSF4	NUP205	0.545134
			CPSF4	C16orf59	0.545118
			ADARB1	TMOD1	0.544867
			ADARB1	IL11RA	0.544864
			TRMT61A	SH3BP5L	0.544807
			NUDT21	PPP1CC	0.544665
			PABPN1	QTRT1	0.5446
			TRMT61A	ZNF444	0.544457
			CSTF2	KIF15	0.54433
			CPSF1	SPSB3	0.544144
			ADARB1	GSTM5	0.543738
			CPSF3	PSME4	0.543733
			TRMT61A	ZNF263	0.543717
			TRMT61A	FKBP8	0.543652
			TRMT61A	ZNF408	0.543597
			ADARB1	HIC1	0.543391
			RBM15	H2BFM	0.543342
			PCF11	UBE3A	0.543083
			ADARB1	TSPAN9	0.543082
			CSTF1	RCN2	0.543057
			PABPN1	HDAC6	0.543051
			TRMT61A	CEP250	0.542694
			PCF11	DMTF1	0.542567
			PCF11	LNX1	0.542477
			CPSF4	ASF1B	0.542408
			CSTF2	NUF2	0.542406
			RBM15	MTA2	0.542374
			KIAA1429	RPL30	0.542079
			CSTF2	XKRX	0.542047
			WTAP	NUP35	0.542041
			CPSF1	TIGD5	0.542014
			NUDT21	ZBTB41	0.541954
			ADARB1	RRAD	0.54192
			TRMT61A	IRF2BP1	0.54191
			PCF11	TTC14	0.541847
			CSTF2	BLM	0.541845
			ADARB1	COL18A1	0.541772
			CPSF4	FANCG	0.541715
			WTAP	MORC3	0.541589
			TRMT61A	SGTA	0.541382
			ADARB1	CYBRD1	0.541377
			NUDT21	PNRC2	0.541304
			TRMT61A	RPAP1	0.541111
			ADARB1	CFL2	0.541086
			TRMT61A	ABCF3	0.54104
			CPSF1	MSTO1	0.541026
			CPSF1	PRR14	0.540963
			CSTF1	BTF3L4	0.540876
			RBM15	CDC42SE1	0.540713
			ADARB1	BACE1	0.540702
			TRMT61A	IPO13	0.540501
			PABPN1	PLXNB1	0.540242
			WTAP	USP33	0.540203
			CPSF1	SLC37A4	0.540065
			PCF11	MTMR10	0.539853
			ADARB1	MFGE8	0.53981
			ADARB1	TSHZ3	0.539703
			ADARB1	OSBPL5	0.539567
			CPSF1	DAGLB	0.539425
			TRMT61A	SETD1A	0.539384
			CSTF2	POLA2	0.539282
			CSTF2	RAD51AP1	0.539087
			ADARB1	CAV1	0.539059
			PCF11	SPIN3	0.539052
			PCF11	BCAS1	0.538924
			CSTF2	INCENP	0.538917
			CSTF1	KRR1	0.538831
			RBM15	NUCKS1	0.538802
			CSTF1	ZBTB41	0.53862
			TRMT61A	DUS1L	0.538608
			ADARB1	DACT1	0.538474
			PCF11	BCOR	0.538429
			CPSF1	FAM50A	0.538419
			ADARB1	GPM6B	0.538359
			ADARB1	PGM5	0.538115
			ADARB1	C7	0.537776
			KIAA1429	OSGIN2	0.537711
			WTAP	SCAMP1	0.537522
			CSTF1	CASC4	0.537482
			RBM15B	ADCY6	0.53728
			ADARB1	MGLL	0.537235
			CSTF2	FANCD2	0.537066
			WTAP	SLC39A9	0.537066
			PABPN1	MOV10	0.53687
			ADARB1	ARHGEF17	0.536738
			TRMT61A	PREB	0.536602
			CSTF1	PPM1A	0.536601
			CSTF2	CKAP2L	0.536557
			PCF11	ZNF230	0.536491
			ADARB1	DCN	0.536469
			CFI	HSPB6	0.536435
			PABPN1	REXO1	0.536368
			CFI	EBF3	0.536345
			TRMT61A	FAM3A	0.536312
			ADARB1	CCDC80	0.536306
			RBM15B	KIAA1244	0.536255
			TRMT61A	LONP1	0.536222
			CPSF2	CRK	0.536218
			ADARB1	ITM2A	0.536186
			NUDT21	SYPL1	0.536136
			ADARB1	C1orf54	0.535983
			CSTF1	SRP9	0.535979
			PABPN1	CTNND1	0.535672
			ADARB1	PDZRN3	0.535624
			CPSF1	EIF2B5	0.535596
			CSTF1	TASP1	0.535565
			PCF11	AGGF1	0.535371
			TRMT10C	COX7B	0.535336
			PCF11	ZNF33A	0.535135
			TRMT61A	TRMU	0.535128
			CPSF4	STRA13	0.534882
			TRMT61A	LRRC23	0.534857
			CPSF1	PICK1	0.534779
			PCF11	ZNF480	0.534761
			CSTF2	E2F2	0.534612
			CPSF1	ARHGEF16	0.534302
			CPSF4	CDT1	0.534073
			ADARB1	MT1M	0.53404
			ADARB1	LRRC32	0.53404
			CSTF2	RSRC1	0.533889
			ADARB1	FGF7	0.533883
			CPSF4	C19orf48	0.533824
			CPSF1	EDC4	0.533755
			CSTF1	C3orf38	0.533665
			CSTF2	SUV39H1	0.533544
			ADARB1	TLN1	0.533501
			TRMT61A	PDDC1	0.5335
			ADARB1	RSPO3	0.533476
			PCF11	ZNF493	0.533462
			CPSF4	NME1	0.53342
			PABPN1	HDAC8	0.533234
			TRMT61A	SAMD10	0.533196
			PCF11	SENP7	0.533092
			CPSF1	TRMT1	0.532955
			ADARB1	RANBP3L	0.532851
			PCF11	ANGEL2	0.532796
			CSTF2	KIF23	0.532781
			CPSF1	SLC25A22	0.532722
			CSTF2	CASC5	0.532718
			RBM15	LSM14B	0.532688
			WTAP	TRIM61	0.532503
			TRMT61A	ZNHIT2	0.5322
			RBM15	RBM14	0.532082
			CSTF2	ASPM	0.531805
			TRMT61A	CC2D1A	0.531803
			CSTF2	DTL	0.531793
			ADARB1	PLEKHO1	0.531734
			ADARB1	PLN	0.531647
			CFI	RERG	0.531567
			ADARB1	COL15A1	0.531374
			CFI	STK32B	0.531357
			ADARB1	COL5A1	0.531328
			WTAP	CDC40	0.531267
			ADARB1	TIAM2	0.531257
			TRMT61A	SAP30BP	0.531236
			ADARB1	SPARCL1	0.531041
			ADARB1	ITGA5	0.531014
			ADAR	MX1	0.531012
			WTAP	LMAN1	0.530663
			CSTF1	B3GNT2	0.530615
			WTAP	C3orf38	0.530595
			ADARB1	MMP2	0.530439
			TRMT10C	SDHD	0.530396
			TRMT61A	POU2F1	0.530173
			ADARB1	ASB5	0.530129
			ADARB1	ZEB2	0.529966
			CSTF2	KPNA2	0.529793
			ADARB1	PRICKLE1	0.52977
			ADARB1	SFRP2	0.529652
			KIAA1429	PRKDC	0.529491
			CSTF2	OIP5	0.529434
			TRMT61A	CRTC2	0.5294
			ADARB1	LGALS1	0.529385
			ADARB1	EFEMP1	0.529375
			TRMT61A	PPP1R10	0.529338
			CSTF2	CDT1	0.529308
			TRMT10C	C11orf58	0.529176
			ADARB1	VASH1	0.529168
			CSTF1	NCOA2	0.529138
			PABPN1	DYNC1H1	0.529115
			CSTF1	CLASP2	0.528965
			ADARB1	ITSN1	0.528943
			CSTF1	DCK	0.528806
			RBM15	SUPV3L1	0.528738
			TRMT61A	ZNF282	0.528638
			ADARB1	ABL1	0.52863
			TRMT10C	PSMA4	0.52859
			ADARB1	LAMA4	0.528475
			CPSF4	FANCD2	0.528335
			TRMT10C	ZBTB33	0.528187
			CSTF2	NEK2	0.528184
			ADARB1	PECAM1	0.528159
			WTAP	TAF7	0.528119
			TRMT61A	PHKG2	0.527985
			ADARB1	PLAC9	0.527935
			WTAP	CHMP5	0.527811
			CPSF1	ZNF317	0.527653
			CFI	FHL1	0.527649
			TRMT61A	ZMYM3	0.527336
			RBM15	NKRF	0.527321
			NUDT21	CBFB	0.527303
			TRMT61A	IKZF4	0.527282
			PCF11	PGAP1	0.526974
			PABPN1	PPP1R10	0.526915
			RBM15B	ATP8B1	0.526876
			TRMT10C	FAM96A	0.526782
			TRMT61A	PTDSS2	0.526219
			WTAP	ANAPC10	0.526188
			CSTF1	ARMC8	0.526156
			RBM15B	PPARG	0.525954
			KIAA1429	UQCRB	0.525556
			ADARB1	PRUNE2	0.525531
			CSTF2	CKS2	0.525434
			TRMT61A	RHBDD3	0.525408
			TRMT10C	TTC30B	0.525405
			PCF11	VSIG2	0.525394
			NUDT21	TOMM20	0.525341
			TRMT61A	MRPL2	0.525285
			PABPN1	SNAPC4	0.52524
			WTAP	USP1	0.525127
			TRMT61A	PMPCA	0.5251
			CFI	ZFHX4	0.524969
			CSTF1	TRIM23	0.524942
			CSTF2	CDCA8	0.524731
			RBM15	CLDN20	0.524679
			RBM15	EIF2B5	0.524563
			ADARB1	PMP22	0.524529
			CLP1	C2orf47	0.524511
			NUDT21	PCNP	0.524444
			CSTF1	CHMP5	0.524434
			RBM15B	WDR6	0.524401
			RBM15	NUFIP2	0.524368
			RBM15	FDPS	0.524362
			CSTF1	CCNDBP1	0.524147
			PCF11	HEATR5B	0.52412
			TRMT61A	DNM2	0.523937
			CSTF2	AK2	0.523896
			ADARB1	ROR1	0.523799
			TRMT61A	DGCR2	0.52372
			ADARB1	ZEB1	0.523674
			CFI	ZNF521	0.523659
			NUDT21	BTBD1	0.523654
			PCF11	ECHDC2	0.523643
			ADARB1	TCEAL2	0.523586
			CPSF1	FBXL6	0.523553
			ADARB1	ISLR	0.523347
			TRMT61A	AARSD1	0.523125
			ADARB1	ACTG2	0.522917
			RBM15	HIVEP2	0.522913
			CPSF1	ZNF784	0.52289
			CSTF1	LRRC40	0.522832
			ADARB1	SMOC2	0.522817
			CSTF1	MRPL39	0.522812
			WTAP	MAX	0.522768
			TRMT61A	TUBGCP6	0.522758
			PABPN1	ANAPC4	0.522394
			ADARB1	SULF2	0.522375
			CSTF2	TOP2A	0.52225
			TRMT61A	ANKS3	0.52217
			ADARB1	ATP8B4	0.522162
			PABPN1	ZNF384	0.522143
			ADARB1	MRAS	0.522139
			ADARB1	COPZ2	0.522067
			TRMT61A	GNB2	0.521998
			ADARB1	JAZF1	0.521973
			TRMT61A	ABHD14B	0.521898
			CPSF1	GNL1	0.521888
			CSTF2	UBE2T	0.521843
			CSTF1	C1orf109	0.521832
			WTAP	ARRDC3	0.521815
			TRMT61A	ITPK1	0.521745
			TRMT61A	POLE	0.521713
			ADARB1	DPT	0.5217
			CSTF1	TWF1	0.521663
			TRMT61A	CHD4	0.521586
			WTAP	MRPS23	0.521565
			ADARB1	EBF3	0.521558
			WTAP	CHM	0.521324
			TRMT10C	ZNF644	0.521162
			CSTF2	MASTL	0.521127
			ADARB1	CNTNAP1	0.521008
			RBM15B	VGLL1	0.520948
			TRMT61A	ZNF696	0.52087
			ADARB1	RRAS	0.520819
			ADARB1	HEG1	0.520809
			RBM15	ANKRD54	0.520777
			CPSF1	KRTCAP2	0.520726
			TRMT61A	GYS1	0.520719
			CSTF2	CDCA5	0.520689
			CSTF1	CNBP	0.520562
			CSTF2	GINS2	0.520496
			RBM15B	NR2F6	0.520377
			CSTF2	CDCA3	0.520347
			PCF11	RNASEL	0.520334
			CSTF1	SNX5	0.520159
			ADARB1	MAOB	0.520052
			NUDT21	TAF1L	0.520015
			WTAP	PSMD10	0.519984
			ADARB1	LAMB2	0.51981
			PCF11	REEP5	0.51979
			CPSF1	PTCD1	0.519775
			ADARB1	CLDN5	0.519767
			PABPN1	MKS1	0.519737
			PABPN1	SLC25A38	0.519439
			CPSF1	PCNT	0.519433
			CSTF1	PIK3CB	0.519298
			ADARB1	DPYSL3	0.519284
			ADARB1	HEPH	0.519105
			ADARB1	RGS2	0.519072
			ADARB1	C1R	0.519046
			CPSF2	WDR25	0.519045
			PABPN1	NSUN5	0.519022
			CSTF1	ASPH	0.51893
			CSTF1	NOMO3	0.518912
			CFI	CCND2	0.518909
			RBM15	MRPL19	0.518888
			RBM15B	C2orf15	0.518883
			RBM15B	PYGO2	0.518667
			CPSF4	CENPM	0.518627
			ADARB1	PRELP	0.518618
			RBM15	REXO1	0.518611
			CFI	JAZF1	0.518525
			PCF11	SLTM	0.518433
			ADARB1	AFAP1	0.518331
			TRMT6	NXT1	0.51829
			ADARB1	AQP1	0.518276
			CPSF1	HCN3	0.518272
			PABPN1	MUS81	0.518236
			CPSF1	CLK3	0.518168
			TRMT61A	C14orf79	0.518037
			CPSF1	VARS2	0.517956
			ADARB1	PCOLCE	0.51789
			RBM15	FH	0.517834
			CSTF2	RPA3	0.5178
			WTAP	NOMO3	0.517564
			CSTF1	ARMC10	0.517509
			CPSF3	C21orf58	0.517502
			PABPN1	WDR6	0.517491
			TRMT10C	PIGA	0.517339
			CSTF2	SGOL1	0.517315
			METTL3	LARP7	0.517268
			CSTF2	ATAD2	0.517161
			WTAP	LAP3	0.517047
			PCF11	APPBP2	0.517008
			PABPN1	SYMPK	0.516952
			TRMT61A	FOXRED1	0.516846
			WTAP	ALKBH1	0.516768
			ADARB1	NCAM1	0.516709
			ADARB1	MT2A	0.516564
			TRMT61A	ZDHHC24	0.516489
			CSTF2	POLE2	0.516391
			WTAP	TCEA1	0.51636
			PCF11	C14orf28	0.516334
			METTL3	METAP1	0.516306
			CFI	CPXM1	0.516204
			CPSF3	SPAG5	0.516174
			CPSF1	SNF8	0.516136
			RBM15	BCL2A1	0.516129
			RBM15B	RRP9	0.516035
			ADARB1	RASA3	0.516034
			CSTF2	PRR11	0.516028
			TRMT61A	VAT1	0.516004
			PCF11	HOXB3	0.51596
			PABPN1	ANKRD54	0.51589
			TRMT61A	TAF6L	0.515876
			ADARB1	PRRX1	0.515839
			CSTF2	FOXM1	0.515585
			CSTF1	GTF2H3	0.515503
			ADAR	PARP14	0.515441
			TRMT61A	KIFC2	0.515421
			WTAP	RBM18	0.515346
			CFI	MRGPRF	0.515154
			ADARB1	THRA	0.515151
			NUDT21	PAIP2	0.51512
			NUDT21	PUM2	0.515041
			PCF11	ABAT	0.515017
			ADARB1	ATP8B2	0.515004
			TRMT61A	NCDN	0.51496
			CFI	PLSCR4	0.514819
			NUDT21	BTF3L4	0.514742
			WTAP	SPIN1	0.514676
			TRMT10C	C14orf142	0.514466
			PABPN1	TAOK1	0.514358
			CSTF2	NOL11	0.514334
			CSTF1	ROCK1	0.514132
			ADARB1	EBF1	0.514117
			ADARB1	ANGPTL2	0.514104
			WTAP	MGAT2	0.514
			RBM15	INTS8	0.513733
			CSTF1	NCBP2	0.513731
			CSTF2	FEN1	0.513728
			RBM15	TOMM22	0.513482
			CSTF1	SLC25A40	0.513463
			PCF11	NSUN6	0.513394
			CPSF1	ZNF250	0.513336
			CPSF1	MTMR11	0.513285
			PCF11	CAPN5	0.513264
			ADARB1	CDH11	0.513223
			TRMT61A	AP4M1	0.513145
			TRMT61A	ZNF629	0.512998
			TRMT61A	TUT1	0.512992
			TRMT61A	STK11	0.512913
			NUDT21	HPS3	0.512896
			KIAA1429	RIPK2	0.512846
			PABPN1	MST1	0.512828
			WTAP	G3BP1	0.512726
			PCF11	ACVR2A	0.512723
			CSTF1	MDFIC	0.512688
			CPSF1	BRD9	0.512369
			WTAP	SRP9	0.512245
			CPSF1	MFSD3	0.512213
			PABPN1	BIRC6	0.512191
			TRMT10C	MCTS1	0.512184
			TRMT61B	ARL6IP1	0.512172
			CSTF1	POT1	0.512052
			TRMT61A	NAT6	0.512047
			RBM15	SPATA2L	0.512032
			CSTF2	ZWINT	0.511921
			NUDT21	RCN2	0.511871
			ADARB1	RELN	0.511801
			TRMT61A	PPP1R12C	0.511791
			ADARB1	EHD2	0.511769
			ADARB1	ENTPD1	0.511757
			ADARB1	CCL21	0.511707
			TRMT10C	FKBP3	0.511702
			ADARB1	SELM	0.511486
			RBM15	FAM103A1	0.51134
			CPSF1	LUC7L	0.511273
			PABPN1	ATG16L2	0.511255
			ADARB1	KLK1	0.5112
			TRMT6	SS18L1	0.511189
			ADARB1	DEGS1	0.511176
			RBM15B	TRAK1	0.511154
			CSTF2	STIL	0.511144
			PCF11	ZNF415	0.511125
			CSTF1	MORF4L2	0.511102
			TRMT10C	ARMCX5	0.511082
			ADARB1	RBM24	0.511039
			PABPN1	DMAP1	0.511011
			CPSF1	TAF6L	0.510986
			CLP1	FUCA2	0.510871
			CPSF1	DNAJC17	0.510867
			ADARB1	LILRB5	0.510781
			WTAP	SPCS3	0.510767
			CSTF2	RACGAP1	0.51069
			TRMT61A	MYBBP1A	0.51066
			ADARB1	SYT11	0.51041
			TRMT61A	IRF3	0.510344
			RBM15B	GNL3	0.510316
			WTAP	RABL3	0.51029
			CSTF2	C17orf53	0.510262
			ADAR	STAT1	0.510262
			ADARB1	TCEAL7	0.51005
			NUDT21	TMED2	0.510048
			WTAP	CDC42SE2	0.509979
			PCF11	OR13A1	0.509832
			TRMT61A	BAP1	0.509823
			ADARB1	ENAH	0.509638
			TRMT10C	TXNDC9	0.509617
			ADARB1	SERPINF1	0.509612
			PCF11	CHD6	0.509574
			KIAA1429	TAF2	0.509527
			CSTF1	RAB28	0.509515
			NUDT21	TM2D3	0.509489
			PCF11	INTS3	0.509364
			PCF11	PPARG	0.509227
			TRMT61A	EHMT2	0.509001
			PABPN1	TAF6L	0.508916
			PABPN1	SLC23A3	0.508785
			CSTF1	MORC3	0.508686
			TRMT61A	SNRPA	0.508675
			CPSF1	CDAN1	0.508614
			ADARB1	AP1S2	0.508581
			ADAR	ZNFX1	0.50833
			RBM15	TRAPPC3	0.508269
			CPSF4	CDC25A	0.508203
			PABPN1	HKR1	0.508166
			ADARB1	NPAS4	0.508144
			ADARB1	AOX1	0.508096
			WTAP	GNG12	0.50809
			TRMT61A	C19orf47	0.508058
			CSTF2	FAM64A	0.507979
			PABPN1	FAAH	0.507933
			CSTF2	NUSAP1	0.507902
			ADARB1	NNMT	0.507895
			ADARB1	SERPING1	0.507868
			CSTF1	PMS2	0.507859
			TRMT10C	MRPS23	0.507837
			ADARB1	PHLDB1	0.507825
			ADARB1	F10	0.507672
			ADARB1	MEOX1	0.507567
			CSTF2	DNAJC9	0.507567
			TRMT61A	EXOC7	0.50747
			PABPN1	E4F1	0.507458
			TRMT61A	GDI1	0.507453
			ADARB1	CLEC3B	0.507451
			ADARB1	SPON1	0.507395
			CFI	RAMP1	0.507392
			CPSF3	POLQ	0.507342
			PCF11	ZNF485	0.507333
			PABPN1	SPG7	0.50727
			RBM15	MGA	0.507095
			CFI	NEXN	0.507011
			ADARB1	EYA1	0.506993
			RBM15	TFAP4	0.50699
			PABPN1	TRMU	0.506969
			ADARB1	LRFN5	0.506942
			ADARB1	FOXF1	0.506774
			ADARB1	LRIG1	0.506706
			KIAA1429	HRSP12	0.506624
			CFI	SDPR	0.506602
			ADARB1	RARRES2	0.506483
			PABPN1	GAK	0.506451
			ADARB1	SLCO2A1	0.506417
			PABPN1	BRD2	0.506413
			CPSF1	SF3B3	0.506412
			NUDT21	CCDC121	0.506393
			CPSF4	RECQL4	0.506359
			CPSF4	TIMELESS	0.506327
			TRMT61A	PTOV1	0.506267
			CSTF1	ATP5F1	0.506255
			TRMT10C	ATF1	0.506195
			ADARB1	SDPR	0.506187
			RBM15B	QARS	0.506166
			ADARB1	STARD8	0.506163
			TRMT61A	GMIP	0.506138
			PABPN1	ILKAP	0.506129
			TRMT61A	GNA11	0.506117
			WTAP	RARS2	0.506083
			CPSF2	TSR1	0.50607
			CPSF4	KIF2C	0.506032
			CSTF2	BRI3BP	0.505952
			ADARB1	TWIST2	0.505929
			ADARB1	MFAP4	0.505811
			ADARB1	ST6GALNAC6	0.505728
			TRMT10C	SMNDC1	0.505658
			NUDT21	CLASP2	0.505566
			CSTF1	TSNAX	0.505516
			TRMT61A	MYH14	0.505386
			ADARB1	KLF9	0.50533
			WTAP	COMMD10	0.505302
			PABPN1	CROCC	0.505289
			CFI	SELP	0.505205
			PCF11	KLHL3	0.505146
			PABPN1	NUCKS1	0.504907
			ADARB1	FYN	0.504817
			PCF11	ZNF195	0.504777
			PABPN1	TYK2	0.504769
			WTAP	TRIM23	0.504753
			PCF11	CYP3A5	0.504564
			ADARB1	VASN	0.504554
			CFI	ATP8B2	0.504527
			CSTF1	TMEM41A	0.504434
			CSTF2	MSH6	0.50437
			CFI	OLFML3	0.504255
			PCF11	MKRN1	0.504015
			PCF11	SNX1	0.504004
			CFI	JAM2	0.503794
			TRMT61A	FXR2	0.503782
			TRMT61A	DAXX	0.503695
			CSTF2	PLK4	0.503452
			ADAR	PARP9	0.503451
			TRMT61A	ZGPAT	0.503408
			PCF11	HOMEZ	0.503297
			KIAA1429	POP1	0.503238
			NUDT21	SMEK2	0.503164
			CSTF1	THAP1	0.503154
			TRMT61A	ARL6IP4	0.50314
			ADARB1	KDELC2	0.503124
			PCF11	KIAA1244	0.503045
			TRMT10C	TFB2M	0.503034
			ADARB1	NT5DC3	0.50299
			CFI	PDZRN3	0.502871
			ADAR	OAS2	0.502708
			CPSF1	NUCKS1	0.502671
			TRMT61A	QTRT1	0.502593
			PCF11	MTX3	0.502557
			TRMT61A	DEAF1	0.502533
			ADARB1	PID1	0.502523
			ADARB1	ACVRL1	0.50252
			ADARB1	INMT	0.502509
			CSTF1	VBP1	0.502442
			CFI	CPXM2	0.50243
			WTAP	PARG	0.502422
			PABPN1	ZNF629	0.502362
			ADARB1	MSN	0.502345
			PABPN1	INTS1	0.502186
			TRMT61A	RHPN1	0.502129
			CSTF1	SRP54	0.502073
			TRMT61A	MKS1	0.502003
			TRMT61A	XAB2	0.501998
			TRMT10C	LRRC57	0.501996
			ADARB1	CSRP1	0.501987
			CPSF1	LAS1L	0.501955
			ADARB1	SLC16A2	0.501746
			ADARB1	LHFP	0.501481
			ADARB1	SIDT2	0.501444
			RBM15B	DAG1	0.501422
			PABPN1	EFS	0.501412
			WTAP	GOLGA5	0.501313
			CSTF3	SPIN3	0.501192
			WTAP	PRDX3	0.501175
			RBM15	CYLC2	0.501173
			RBM15	CDAN1	0.501171
			ADARB1	LATS2	0.501145
			CSTF1	TCP1	0.500988
			RBM15	GPKOW	0.500903
			TRMT10C	FAM49B	0.5009
			PCF11	CRYGS	0.500868
			TRMT61B	FAM76A	0.500771
			TRMT10C	ZZZ3	0.500753
			NUDT21	ZXDB	0.500727
			ADARB1	COL4A2	0.500618
			CPSF3	TOMM40	0.500608
			CPSF1	ZBTB45	0.500534
			ADARB1	OLFM1	0.500518
			CSTF2	HYLS1	0.500469
			RBM15	CNIH4	0.500355
			RBM15B	IMPDH2	0.500325
			ADARB1	SOD3	0.500307
			METTL3	TTC31	0.500297
			CSTF1	YEATS4	0.500292
			ADARB1	CTSG	0.500148
			ADARB1	CHN1	0.500137
			WTAP	CTDSPL2	0.500015
			CFI	PDE1A	0.499968
			TRMT61B	LRRC40	0.499921
			TRMT10C	MINA	0.499749
			TRMT61A	CDC34	0.499573
			ADARB1	RBMS3	0.49955
			ADARB1	COL6A3	0.499418
			METTL3	GTF2I	0.49939
			TRMT61A	PACSIN3	0.499354
			TRMT61A	RECQL4	0.499343
			PCF11	PLEKHA6	0.499208
			PABPN1	SRRM2	0.499139
			PCF11	SCYL3	0.499136
			METTL14	STIM2	0.49897
			CSTF2	HELLS	0.498943
			KIAA1429	COPS5	0.498933
			CSTF2	RFC4	0.498908
			TRMT61A	SAMD4B	0.498877
			WTAP	NEK7	0.498814
			CPSF1	GLTSCR1	0.498715
			TRMT61A	ANKRD54	0.498714
			TRMT61A	OTUB1	0.498671
			CSTF2	MAD2L1	0.498669
			CPSF1	CCDC130	0.498656
			CSTF2	CDCA2	0.498655
			TRMT61A	PPP2R3B	0.498521
			WTAP	SEC23IP	0.498506
			CSTF2	MCM7	0.498455
			CPSF1	PTBP1	0.498435
			CSTF1	ACTL6A	0.498363
			WTAP	TPM3	0.49832
			CPSF1	GTPBP3	0.498299
			WTAP	CDKN2AIP	0.498258
			KIAA1429	DCK	0.498239
			CPSF1	TP53I13	0.498196
			WTAP	RRP15	0.498161
			CPSF4	RFC2	0.498149
			CFI	GEM	0.498148
			ADARB1	CD248	0.498045
			CPSF1	ZNF248	0.498042
			CFI	PKIG	0.498032
			ADARB1	PDZRN4	0.498018
			WTAP	HAT1	0.498012
			CFI	CLDN5	0.497945
			CSTF2	PRC1	0.497821
			CPSF1	UBE2M	0.497737
			RBM15	C22orf23	0.497729
			WTAP	COG5	0.497725
			TRMT61A	MMP15	0.497725
			PCF11	RRN3	0.497667
			PCF11	HHAT	0.497631
			ADARB1	CTSK	0.497626
			CSTF1	NFYA	0.497544
			ADARB1	EVL	0.49753
			PCF11	PPFIBP2	0.49745
			TRMT10C	CD164	0.497407
			CPSF1	PPRC1	0.497357
			CSTF1	ANAPC7	0.497328
			TRMT10C	MRPL30	0.497297
			PCF11	LY75	0.497215
			TRMT61A	TBL3	0.497191
			CPSF4	GINS2	0.497124
			CSTF2	PCNA	0.497055
			PABPN1	ZNF692	0.496958
			CPSF1	RBM25	0.496894
			RBM15	PDYN	0.496863
			ADARB1	ANTXR2	0.496787
			WTAP	PSMA6	0.496785
			PCF11	ZNF429	0.49673
			ADARB1	RERG	0.496682
			WTAP	CASP7	0.496646
			TRMT61A	EDC3	0.496555
			RBM15	SF3B3	0.496321
			CSTF1	RABL3	0.496288
			RBM15B	GATA3	0.496274
			TRMT61A	NUMA1	0.496272
			CFI	CFH	0.496232
			TRMT61A	SIGIRR	0.49623
			CPSF1	RPP21	0.496172
			ADARB1	KLHL5	0.496152
			PABPN1	TAF1C	0.496084
			CFI	KIAA0922	0.49602
			TRMT61A	TNPO3	0.495986
			CPSF1	PMPCA	0.495922
			ADARB1	IGF1	0.495754
			CPSF3	CHAF1B	0.49571
			CPSF4	STIL	0.495709
			ADARB1	DDR2	0.495653
			TRMT10C	VRK1	0.495629
			RBM15	TFAM	0.495597
			TRMT61A	BRPF1	0.495524
			CPSF4	ANAPC11	0.495433
			PCF11	SCCPDH	0.495347
			CFI	COL14A1	0.495339
			WTAP	NCOA7	0.495286
			CSTF2	UCK2	0.495206
			PCF11	GPD1L	0.495095
			ADARB1	ANXA5	0.495039
			TRMT61A	ARHGEF11	0.495034
			TRMT61A	DYNC1H1	0.49496
			TRMT61A	GNPTG	0.494902
			PABPN1	CNTROB	0.494787
			ADARB1	GUCY1A3	0.494747
			ADARB1	GNAO1	0.494729
			RBM15B	SCAP	0.494677
			CFI	DIXDC1	0.494516
			CSTF1	STXBP3	0.494507
			ADARB1	HAND2	0.49449
			CLP1	MRPS30	0.494458
			ADARB1	OSR2	0.494406
			NUDT21	CCDC126	0.494342
			TRMT10C	ITGB3BP	0.494224
			TRMT61A	ARMC6	0.494223
			CFI	LRCH2	0.49421
			CPSF4	BCL2L12	0.494171
			CPSF4	GTSE1	0.494051
			TRMT61A	INTS5	0.494029
			RBM15	DFFA	0.494018
			CPSF4	C21orf58	0.493978
			CSTF1	RBM4	0.49397
			TRMT61A	UBE2O	0.493925
			CSTF2	CHEK1	0.493871
			ADAR	PARP12	0.49387
			CFI	FLRT2	0.493809
			CPSF3	CBX2	0.493801
			WTAP	NEDD1	0.4938
			PCF11	HKR1	0.493793
			WTAP	CASP8	0.493771
			CPSF4	DEPDC1B	0.493685
			CFI	RECK	0.493675
			TRMT61A	TSC2	0.493671
			TRMT61A	IDH3G	0.493568
			WTAP	IKZF5	0.493415
			CPSF3	PNO1	0.493387
			WTAP	RB1	0.493359
			PCF11	ST3GAL5	0.493165
			WTAP	LSM12	0.493137
			CPSF3	CDT1	0.493134
			CPSF1	INPPL1	0.492953
			PCF11	RBM25	0.492922
			PCF11	C8orf44	0.492875
			WTAP	MCL1	0.492874
			CPSF1	GFOD2	0.492865
			TRMT61A	TNIP2	0.492693
			RBM15	RASSF8	0.492588
			TRMT61A	MSH5	0.492564
			CSTF2	CENPM	0.492524
			ADARB1	ANTXR1	0.492472
			RBM15B	TWF2	0.492436
			CFI	RHOJ	0.492416
			TRMT61A	IER5L	0.492412
			TRMT61A	SPPL2B	0.492326
			RBM15	IPO11	0.492261
			WTAP	ATP2C1	0.492254
			NUDT21	RBL2	0.492219
			RBM15	HIRIP3	0.492088
			TRMT61A	AKT1S1	0.492065
			TRMT10C	C12orf29	0.492043
			CFI	EBF1	0.492008
			ADARB1	ACOX2	0.491919
			CPSF4	C17orf53	0.491918
			ADARB1	KCNA5	0.491879
			TRMT10C	MRPL19	0.491838
			TRMT10C	MRPS28	0.49183
			CSTF3	ZNF195	0.491818
			NUDT21	SON	0.491752
			CSTF2	APOOL	0.491723
			NUDT21	POLR2B	0.491658
			CSTF1	SLC39A6	0.49165
			ADARB1	DDIT4L	0.491623
			TRMT61A	PIGX	0.49152
			RBM15	ATP1B2	0.491421
			TRMT61A	TMEM143	0.49133
			CSTF2	BUB1	0.491187
			CPSF3	FAM98A	0.491015
			CSTF1	BCL10	0.490937
			CSTF2	KIAA0101	0.490931
			PCF11	ZNF10	0.490798
			RBM15	C19orf53	0.490789
			KIAA1429	ATP6V1H	0.490729
			CSTF2	DEPDC1B	0.490722
			CPSF4	PDCD2L	0.490678
			RBM15	ARHGAP11A	0.490668
			ADARB1	RASGRP2	0.490661
			TRMT10C	ZDHHC21	0.490629
			TRMT61A	LAS1L	0.490292
			CSTF2	TPX2	0.490231
			TRMT10C	NMD3	0.490041
			ADARB1	MPP1	0.489997
			ADARB1	MT1A	0.489961
			CPSF1	SLC23A3	0.489906
			PABPN1	PCNT	0.489901
			ADARB1	GRK5	0.489869
			CSTF2	SCYL2	0.489714
			ADARB1	C1QTNF1	0.4897
			ADARB1	VIM	0.489543
			TRMT61A	TRIM28	0.489528
			TRMT61A	NAGLU	0.48952
			CPSF3	SUZ12	0.489514
			TRMT61A	IQSEC2	0.489506
			ADARB1	ELMO1	0.489446
			TRMT61A	CTDP1	0.489359
			CPSF4	BRI3BP	0.489337
			ADARB1	ADAMTS5	0.489285
			PCF11	ZDHHC23	0.489282
			TRMT10C	C8orf59	0.489261
			TRMT61A	ATG16L2	0.489258
			CSTF1	MAPK14	0.489204
			PCF11	RAB15	0.489195
			CSTF2	CDC25C	0.489175
			TRMT61B	MRPL3	0.489145
			ADARB1	CCDC3	0.489099
			PCF11	ZCRB1	0.489073
			CPSF1	IQCC	0.48902
			RBM15	GCN1L1	0.488989
			METTL3	SENP6	0.488955
			ADARB1	SPON2	0.488917
			RBM15B	PRKCD	0.488893
			TRMT61A	XRCC3	0.488768
			TRMT10C	ZNF681	0.488768
			CLP1	WDR53	0.488767
			TRMT61A	FURIN	0.488765
			WTAP	TWF1	0.48868
			PCF11	ENTPD3	0.488591
			ADARB1	GFPT2	0.488557
			WTAP	DNAJB14	0.488554
			CFI	OLFM1	0.488546
			CSTF1	SCAMP1	0.488513
			CPSF3	STRA13	0.488507
			RBM15	CHAF1A	0.488433
			NUDT21	C1orf109	0.488361
			TRMT61A	MUS81	0.488323
			TRMT61A	CROCC	0.488306
			PCF11	TGDS	0.488259
			TRMT61A	ZCCHC3	0.488215
			RBM15	LRIG2	0.488203
			ADARB1	FKBP5	0.488145
			CFI	TSPAN4	0.488095
			CPSF1	TMEM44	0.488027
			CSTF2	SNRPB	0.488025
			RBM15	SLC6A13	0.487955
			CSTF1	RP2	0.487871
			ADARB1	FLNA	0.487794
			CSTF1	NUP35	0.487727
			CPSF1	SLC25A10	0.487722
			ADARB1	OLFML2B	0.487674
			CSTF1	STAMBP	0.487552
			TRMT61A	GRWD1	0.487401
			CFI	GLT8D2	0.487368
			RBM15	DCLRE1A	0.487348
			PABPN1	MTF2	0.487269
			CSTF2	ANLN	0.487172
			CSTF2	MCM4	0.487166
			CSTF2	ZNF622	0.487114
			CPSF4	NEK2	0.487094
			ADARB1	IGSF21	0.486984
			RBM15B	CAPS	0.486841
			CFI	BACE1	0.486748
			PCF11	ZNF320	0.486703
			CPSF1	KLHL22	0.486669
			ADARB1	TSC22D3	0.486613
			CPSF3	SLC5A6	0.486609
			PCF11	TMC7	0.486513
			ADARB1	SERPINE2	0.486477
			RBM15	MGAT5B	0.486443
			WTAP	REEP3	0.486441
			PABPN1	SF3B3	0.486424
			TRMT10C	EIF1AX	0.486224
			PCF11	DNAJA4	0.48618
			CSTF2	MELK	0.486134
			PCF11	CREBZF	0.486118
			CPSF3	C6orf52	0.486081
			CSTF1	SEC23B	0.486062
			PABPN1	ZCCHC3	0.486038
			ADARB1	FAP	0.485897
			NUDT21	KCMF1	0.485811
			CSTF3	KIAA1468	0.485737
			CLP1	DCUN1D5	0.485734
			ADARB1	SORBS3	0.48573
			ADARB1	MGP	0.485676
			CSTF2	SPAG5	0.485652
			TRMT61A	B3GAT3	0.485471
			ADARB1	NUPR1	0.485454
			TRMT10C	DLD	0.48542
			ADARB1	PIK3CD	0.485303
			WTAP	TNPO1	0.485287
			CSTF2	C16orf59	0.485278
			PABPN1	RSAD1	0.485264
			CPSF1	DEF6	0.485208
			CPSF1	PIGU	0.485192
			CPSF4	CDCA8	0.485141
			CSTF1	WDR89	0.485128
			PCF11	AP1G1	0.485007
			PABPN1	DIS3L2	0.48499
			CPSF1	SLC12A9	0.484896
			ADARB1	PTGDS	0.48484
			ADARB1	VENTX	0.484765
			PCF11	ZNF20	0.484756
			TRMT61A	FARSA	0.484756
			NUDT21	VBP1	0.484747
			TRMT61A	OTUD5	0.484743
			CSTF1	RPS6KA3	0.484697
			CPSF1	C11orf24	0.484606
			ADARB1	ITIH5	0.484604
			PABPN1	EIF4G3	0.484586
			WTAP	MORF4L1	0.484559
			ADAR	IFIT2	0.484421
			CSTF1	MRPL45	0.484336
			WTAP	WDR43	0.484313
			CPSF3	GEMIN6	0.484207
			ADARB1	TSPAN18	0.484195
			TRMT10C	TMEM182	0.484187
			PCF11	VIPR1	0.484171
			CPSF4	CCNF	0.484133
			CSTF1	TOMM20	0.48413
			TRMT61A	COG7	0.483963
			RBM15	SLC38A2	0.48394
			ADARB1	ADCY4	0.483907
			TRMT61A	BTBD6	0.483889
			TRMT61A	PTPN23	0.483736
			ADARB1	PI16	0.483674
			CPSF1	HGS	0.483546
			CSTF1	YME1L1	0.483514
			ADARB1	ZNF532	0.483492
			PABPN1	PMPCA	0.483416
			CSTF2	MCM2	0.483397
			TRMT10C	DUSP11	0.483382
			METTL3	TRIM27	0.483243
			ADARB1	TNFSF12	0.483229
			TRMT10C	CCBL2	0.483086
			CFI	CYBRD1	0.483085
			CFI	RUNX1T1	0.483055
			TRMT61B	ENOPH1	0.482973
			NUDT21	SMG1	0.482918
			PCF11	RERE	0.482914
			CPSF4	DNAJC9	0.482827
			CSTF2	CCNA2	0.482808
			RBM15	PAK7	0.482802
			PABPN1	INPPL1	0.482777
			CSTF2	CENPN	0.482764
			CSTF1	NPEPPS	0.482728
			CSTF1	PSMA1	0.482702
			CSTF1	UBE2V1	0.482699
			CFI	CPE	0.482698
			WTAP	DUSP11	0.482687
			TRMT6	MRPS26	0.482681
			RBM15B	GOLT1A	0.482638
			CFI	KLF9	0.482621
			TRMT61A	PLXNA3	0.482588
			WTAP	LIN52	0.48249
			NUDT21	BMI1	0.482431
			RBM15B	DHX30	0.482422
			PCF11	CEP290	0.482364
			TRMT61A	REXO1	0.482287
			PCF11	NT5C2	0.482125
			CSTF2	DEPDC1	0.481947
			CPSF4	ATP5J2	0.481928
			RBM15B	ZNF468	0.481896
			TRMT10C	VBP1	0.481834
			CFI	PTGS1	0.481775
			CFI	IGFBP6	0.481771
			CSTF1	TFB2M	0.481766
			TRMT61A	ARMC5	0.481711
			WTAP	RRAS2	0.481709
			RBM15	ZNF398	0.481704
			CPSF1	NEK8	0.481696
			ADARB1	FAIM2	0.481678
			PABPN1	ZNF276	0.48164
			CPSF4	MTX1	0.481507
			CPSF1	BRD2	0.481493
			CFI	CRYAB	0.481444
			PABPN1	C17orf70	0.481348
			PCF11	CLK1	0.481316
			RBM15	ATP13A1	0.481256
			CPSF1	PSMC3	0.481241
			CFI	SERPING1	0.481193
			ADARB1	GPBAR1	0.481177
			TRMT61A	ATG9A	0.481173
			CPSF4	POLA2	0.481139
			WTAP	USP10	0.481122
			CSTF2	BIRC5	0.481112
			TRMT61B	HSPA14	0.481031
			ADARB1	STAB1	0.481025
			CSTF2	DNAJC3	0.480981
			TRMT6	NKRF	0.480962
			PCF11	ZNF776	0.480894
			CPSF4	POLE	0.480888
			TRMT61A	PEX14	0.48084
			TRMT61B	BCAS2	0.480839
			CPSF4	EZH2	0.480827
			KIAA1429	TXNL4A	0.48082
			PABPN1	PYGO2	0.480784
			CPSF1	SF3A3	0.48073
			TRMT61A	UBQLN4	0.4807
			TRMT61A	DMWD	0.480695
			PCF11	SLC44A3	0.480573
			CSTF1	MAP4K3	0.480532
			TRMT61A	ALG12	0.480495
			PABPN1	CLK3	0.48047
			CSTF2	NUDT5	0.480431
			PABPN1	USP35	0.480422
			TRMT61A	CHMP7	0.480391
			PCF11	RNPC3	0.480384
			TRMT61A	VAV2	0.480361
			TRMT10C	ZDHHC20	0.480335
			RBM15	TTC27	0.480242
			CSTF2	PTTG1	0.480182
			NUDT21	ACP1	0.480142
			PCF11	CBX7	0.480115
			PCF11	CROT	0.480107
			ADARB1	OGN	0.480088
			PCF11	ZRANB2	0.480022
			WTAP	ZFAND6	0.480013
			PCF11	MPHOSPH10	0.479968
			CLP1	PWP1	0.479934
			PABPN1	VAV2	0.479878
			TRMT61A	TRIM41	0.479801
			RBM15	PTPN11	0.479749
			PCF11	NPAS2	0.479697
			RBM15	CCAR1	0.479655
			CSTF2	HMMR	0.479632
			CFI	TGFB3	0.479604
			CFI	PAM	0.4796
			ADARB1	SHE	0.47957
			ADARB1	PRND	0.479523
			CSTF2	CCDC77	0.479523
			CSTF1	C17orf80	0.479517
			TRMT10C	YTHDF2	0.4795
			TRMT6	ZNF343	0.479494
			CFI	FMOD	0.479468
			ADARB1	SOX18	0.479433
			PABPN1	IRF3	0.479401
			CSTF2	TK1	0.479386
			PCF11	PARP4	0.479341
			RBM15	NUP43	0.479282
			CPSF1	WDR74	0.479277
			CFI	JAM3	0.479242
			CPSF3	FBXO11	0.479156
			CSTF2	CENPF	0.479149
			RBM15	TCF20	0.479139
			CSTF2	UBE2C	0.479132
			CSTF2	KNTC1	0.47912
			RBM15B	ACP6	0.479095
			ADARB1	SGCB	0.479027
			ADARB1	CERK	0.478967
			PABPN1	ZNF292	0.47886
			PCF11	PDCD6IP	0.478739
			CPSF2	PHF20	0.478607
			ADARB1	HDC	0.478579
			ADARB1	TMEM158	0.478513
			TRMT61A	CYHR1	0.478388
			RBM15B	ZNF91	0.478366
			ADARB1	GLI2	0.478365
			TRMT61A	RPUSD1	0.478336
			CPSF4	CDC25C	0.478273
			CFI	LEPR	0.478273
			TRMT61A	SMARCC2	0.47821
			CFI	MMP2	0.478136
			ADARB1	FBXL22	0.478114
			WTAP	TXNDC9	0.478111
			TRMT61A	VPS4A	0.478064
			CLP1	PPP1CA	0.47802
			WTAP	DDX21	0.477981
			TRMT61A	CHTF18	0.477902
			CPSF1	VAV2	0.477882
			TRMT61A	SLC29A2	0.477845
			NUDT21	BBS10	0.47782
			ADARB1	CHRDL1	0.477799
			CPSF4	POLD1	0.477757
			TRMT61A	PANK4	0.477748
			WTAP	UTP14A	0.477716
			NUDT21	ACTL6A	0.477714
			NUDT21	PREPL	0.477692
			TRMT10C	C4orf33	0.477675
			WTAP	SF3B1	0.477653
			TRMT61A	ASB6	0.477528
			ADARB1	ANKS1B	0.477511
			TRMT10C	PSMA5	0.477474
			ADARB1	FSTL3	0.477451
			PCF11	N6AMT1	0.477403
			TRMT61A	KLHL26	0.477363
			ADARB1	FAM107A	0.477348
			ADARB1	GIMAP7	0.477204
			CSTF1	SLC30A6	0.477188
			PCF11	STK39	0.477178
			WTAP	BNIP2	0.47706
			ADARB1	GNG11	0.477046
			TRMT61A	CPSF3L	0.477044
			TRMT10C	TIMM9	0.477035
			TRMT6	ZBTB11	0.476965
			NUDT21	ETFA	0.476928
			PABPN1	TTLL3	0.476849
			TRMT10C	NCBP2	0.476835
			TRMT10C	MRPL1	0.476777
			WTAP	MRPL42	0.476736
			ADARB1	CORO1C	0.476722
			TRMT61A	MAF1	0.476457
			ADARB1	LRP1	0.476435
			PABPN1	RHOT2	0.476416
			TRMT61B	ACN9	0.476369
			CPSF1	ZNF142	0.476242
			CPSF3	GINS2	0.476217
			PCF11	ASCC2	0.476191
			TRMT10C	SSBP1	0.476186
			CPSF4	MCM2	0.47616
			PABPN1	MZF1	0.476147
			CPSF1	DHRS13	0.47613
			PCF11	PCBD2	0.476116
			PCF11	COQ7	0.476045
			TRMT61A	TUBGCP2	0.476004
			CFI	SPARCL1	0.475999
			CSTF2	FBXO5	0.475975
			ADARB1	KIAA0922	0.475834
			ADARB1	SRF	0.475743
			CFI	CCDC80	0.47565
			CSTF2	CENPA	0.475624
			RBM15B	TRAPPC6A	0.475603
			PCF11	METTL7A	0.475589
			PCF11	ICA1	0.475537
			RBM15	ZNF668	0.475514
			ADARB1	MFNG	0.475503
			ADAR	HERC5	0.475471
			WTAP	EIF2A	0.475414
			WTAP	SSR1	0.475327
			ADAR	HERC6	0.475263
			CSTF1	SNX12	0.47526
			CPSF1	CCDC106	0.475069
			CFI	DNAJC12	0.475049
			ADARB1	PODN	0.474947
			CSTF2	LIN9	0.474799
			CFI	AMPH	0.474763
			CSTF2	NDC80	0.474688
			RBM15B	ALKBH2	0.474621
			PCF11	EIF4A2	0.474599
			CPSF1	ATP13A1	0.474577
			CPSF4	WDR4	0.47451
			NUDT21	STXBP3	0.474478
			NUDT21	DYRK1A	0.474389
			PABPN1	NFKBIA	0.474291
			PABPN1	CCDC12	0.47429
			ADARB1	SPARC	0.474282
			ADARB1	GIMAP4	0.474214
			TRMT10C	CHMP4C	0.474171
			TRMT10C	MAPKAPK5	0.474164
			CFI	SPON1	0.474093
			PCF11	ZADH2	0.47404
			TRMT10C	COMMD8	0.474027
			TRMT61A	DHX34	0.474026
			TRMT61A	KIAA2013	0.474011
			TRMT61A	THOC6	0.473955
			CPSF3	GNL2	0.473838
			WTAP	NUPL1	0.473756
			CSTF1	ZFYVE9	0.473672
			RBM15B	PCBP4	0.473638
			ADARB1	LDB2	0.473637
			TRMT61A	SPIRE2	0.473626
			RBM15	ZNF561	0.473455
			TRMT10C	FUNDC1	0.473449
			CSTF1	DYNC2LI1	0.473351
			ADARB1	CREB5	0.473325
			CSTF1	PLEKHA3	0.473324
			CFI	TMEM173	0.473308
			TRMT10C	EEF1E1	0.473293
			TRMT61A	IPP	0.473197
			CFI	FILIP1	0.473179
			CFI	SLC9A9	0.473099
			CLP1	PPIL1	0.473075
			CSTF1	IKZF5	0.473018
			ADARB1	IFITM2	0.472965
			TRMT61A	ACIN1	0.472941
			NUDT21	LMBRD1	0.472878
			TRMT61A	HRAS	0.472832
			RBM15	RAD51	0.472821
			ADARB1	NFATC4	0.472814
			ADARB1	DENND2A	0.472702
			METTL3	CTCF	0.472604
			ADARB1	RUSC2	0.472592
			RBM15B	PARP16	0.472568
			WTAP	SCYL2	0.472528
			PABPN1	FAM111A	0.472511
			TRMT61A	FAM83H	0.47249
			RBM15	NOC3L	0.472464
			ADARB1	ANGPTL1	0.472385
			TRMT61A	AIP	0.472383
			ADAR	XAF1	0.472376
			PABPN1	CHD3	0.472369
			CSTF1	ETFA	0.472358
			CSTF2	CCNE2	0.472241
			CSTF2	CDC6	0.472162
			CSTF1	PGK1	0.472117
			PABPN1	FIZ1	0.472059
			TRMT10C	ZBTB11	0.472004
			NUDT21	PPP1R2	0.471969
			TRMT61B	ZZZ3	0.471957
			ADARB1	CYR61	0.471826
			ADARB1	TCF7L1	0.471818
			TRMT61A	DDX41	0.471747
			TRMT61A	C11orf68	0.471677
			PABPN1	ZNF248	0.471645
			KIAA1429	NBN	0.47159
			TRMT61A	MAP3K11	0.471529
			PABPN1	ZNF317	0.471491
			ADARB1	COL8A2	0.471425
			CPSF1	FBXW9	0.471337
			CPSF1	CHD8	0.471331
			METTL3	MDM4	0.471286
			CSTF1	SLC38A1	0.471228
			CSTF2	KIAA1524	0.471199
			CSTF1	RAE1	0.471199
			CPSF4	FOXM1	0.471189
			ADARB1	COL13A1	0.471147
			PABPN1	SFI1	0.47109
			ADARB1	NAALADL1	0.471063
			RBM15	HOXB1	0.471005
			CSTF2	EBNA1BP2	0.470965
			CPSF4	DTL	0.470949
			TRMT61A	ADCK1	0.470937
			WTAP	SNX7	0.47092
			CSTF1	AP1S1	0.470915
			RBM15	UBE2D2	0.470903
			CSTF2	PDSS1	0.470892
			NUDT21	CASD1	0.470868
			TRMT10C	CDC5L	0.470842
			CLP1	EBNA1BP2	0.470822
			TRMT10C	SNRPE	0.470809
			RBM15	RAB33B	0.470782
			CPSF1	ARAF	0.470748
			PABPN1	TUBGCP6	0.470629
			CFI	CD1D	0.470588
			RBM15	CTNND1	0.470568
			TRMT61A	TMEM63B	0.470537
			ADAR	CLK2	0.470534
			ADARB1	BGN	0.470502
			TRMT61A	SMYD5	0.470393
			CSTF1	FASTKD3	0.470379
			PCF11	ORMDL1	0.470345
			TRMT61A	RECQL5	0.470304
			RBM15	LEMD3	0.470294
			CFI	OGN	0.470278
			TRMT61A	DDX56	0.470274
			CPSF1	FAM83H	0.470257
			CPSF1	SKIV2L	0.470185
			CSTF2	MAPKAPK5	0.470171
			ADARB1	EPHA3	0.47013
			PCF11	MPPE1	0.470127
			CSTF1	MANEA	0.470118
			PCF11	HDHD2	0.470066
			CFI	HSPB7	0.470055
			TRMT61A	ZNF707	0.470043
			WTAP	GPBP1	0.470025
			RBM15	TELO2	0.469972
			RBM15	CCDC43	0.469912
			CSTF1	USP53	0.469834
			ADARB1	EHD1	0.469779
			NUDT21	DLD	0.469753
			PABPN1	ZNF266	0.469729
			CPSF1	SEC61A1	0.469655
			PABPN1	PRR3	0.469633
			CSTF1	NCKAP1	0.46962
			TRMT61A	ACTN4	0.469604
			TRMT10C	C18orf21	0.469588
			CSTF1	SLC39A9	0.469569
			CSTF1	ZNHIT3	0.469486
			PCF11	PCCA	0.469445
			TRMT61A	FGFRL1	0.469426
			ADARB1	NOS3	0.469423
			CSTF2	FAM91A1	0.469421
			ADARB1	MAPRE2	0.469332
			PCF11	OXR1	0.469307
			ADARB1	KLF2	0.469293
			CPSF1	DGAT1	0.469289
			CFI	BNC2	0.469268
			CSTF2	EZH2	0.469203
			CPSF1	UBQLN4	0.469198
			PABPN1	MTA2	0.469085
			ADAR	OAS3	0.469076
			CSTF2	CENPI	0.469032
			CPSF4	MCM6	0.469007
			CPSF1	SUPV3L1	0.468954
			METTL3	TMTC4	0.468922
			NUDT21	MDH1	0.46891
			RBM15	CCNB1	0.468908
			TRMT61A	USP35	0.468793
			PABPN1	TGIF2	0.468769
			WTAP	RQCD1	0.468759
			CSTF1	TBC1D23	0.468752
			ADARB1	CTGF	0.468697
			ADARB1	NFIX	0.468683
			TRMT61A	MARS	0.468655
			CPSF1	REXO4	0.468646
			NUDT21	MRPS35	0.468642
			TRMT61A	SAMD1	0.468626
			TRMT61A	TCF3	0.468594
			TRMT61B	MSH2	0.468593
			CPSF1	TPCN2	0.468527
			PABPN1	PTBP1	0.46851
			PCF11	ACP6	0.468502
			CLP1	PTGES3	0.468484
			CSTF1	GABPA	0.46846
			RBM15	VARS2	0.468448
			PCF11	CTPS2	0.468439
			TRMT6	ZNF155	0.468389
			CSTF1	PNRC2	0.468348
			PABPN1	ANKS3	0.468326
			TRMT61A	RPS6KA4	0.468303
			TRMT61A	RHOT2	0.4683
			ADARB1	MRVI1	0.468286
			PCF11	ALOX5	0.468209
			CPSF4	MCM10	0.468183
			CPSF1	THBS3	0.468174
			CSTF2	CCNB1	0.468059
			CSTF2	TFRC	0.468057
			PABPN1	USP24	0.468027
			ADARB1	MFAP5	0.468013
			CSTF1	TAF9	0.467991
			PCF11	SELT	0.467986
			CPSF1	EIF2S1	0.467983
			CSTF1	RAN	0.467971
			NUDT21	USP34	0.467948
			CFI	PTPRD	0.467926
			TRMT61A	SCRN2	0.467836
			TRMT61A	TBC1D22B	0.467803
			RBM15B	RAB11FIP4	0.46777
			NUDT21	FBXO11	0.467757
			NUDT21	CASC4	0.467718
			RBM15	SH3GL1	0.467597
			RBM15	SLC25A44	0.467579
			RBM15	SLC25A13	0.467539
			ADARB1	MT1E	0.467472
			NUDT21	SCOC	0.467408
			CSTF3	FNBP4	0.467405
			RBM15B	VSIG2	0.467376
			PCF11	RBM33	0.467368
			ADARB1	GIMAP8	0.467326
			ADARB1	HAND1	0.467321
			CPSF4	SPC25	0.467321
			PABPN1	TCF20	0.467318
			CPSF4	SLC25A13	0.467313
			PCF11	SCAP	0.467308
			TRMT10C	PCTP	0.467292
			CPSF3	RP9	0.467289
			RBM15	RSRC2	0.467228
			TRMT61A	ALKBH2	0.467203
			NUDT21	XPO1	0.467179
			PABPN1	NKTR	0.467003
			CSTF2	CSE1L	0.466995
			RBM15	C11orf16	0.466981
			PABPN1	LRIG2	0.466964
			WTAP	PAPD4	0.466888
			RBM15B	MMP15	0.466887
			TRMT10C	MRPL15	0.466867
			ADAR	STAT2	0.46685
			WTAP	CNOT7	0.466847
			TRMT61A	SF3A2	0.466771
			CSTF1	CMAS	0.466733
			TRMT10C	RBM34	0.466732
			PCF11	DIS3L	0.466725
			CFI	SLIT2	0.466723
			RBM15B	LRP5	0.466683
			CPSF4	TOMM40	0.466657
			ADAR	IFIT1	0.466614
			TRMT61A	RTEL1	0.466606
			ADARB1	ADCY9	0.466568
			CSTF2	SMC2	0.466457
			CSTF2	CKS1B	0.466424
			RBM15	TECTA	0.466423
			CFI	DACT3	0.466378
			RBM15B	ZNF763	0.466293
			CPSF4	MCM7	0.466292
			PCF11	ASB8	0.46629
			CSTF1	PSMD10	0.466203
			CPSF4	ZWINT	0.466123
			NUDT21	ZFAND6	0.466096
			TRMT6	MRPL19	0.466076
			TRMT10C	LSM6	0.465979
			TRMT10C	TOMM70A	0.465975
			CLP1	C12orf49	0.465961
			ADARB1	COL1A1	0.465957
			CSTF2	RMI1	0.465943
			ADARB1	CNN3	0.465933
			TRMT61A	OGFR	0.465867
			CPSF1	FBXO18	0.465832
			TRMT61A	PPRC1	0.465819
			TRMT61B	MRPL19	0.465818
			PABPN1	POLRMT	0.465814
			TRMT61A	SLC25A29	0.465799
			TRMT61A	ZNF384	0.465753
			CFI	PTGIS	0.465737
			RBM15	E4F1	0.465712
			PABPN1	ZNF768	0.465679
			CPSF1	PRDM4	0.46567
			CPSF1	TMEM175	0.4656
			CPSF3	SLC25A19	0.465599
			ADARB1	FXYD1	0.465559
			TRMT10C	SAR1B	0.46552
			WTAP	RAP1GDS1	0.465508
			CPSF3	RFC5	0.465459
			PCF11	RCCD1	0.465437
			CSTF2	SGOL2	0.465383
			CPSF4	SCAMP3	0.465382
			TRMT61A	SH2B1	0.465368
			TRMT61A	IL17RC	0.465325
			ADARB1	CALM1	0.465316
			TRMT61A	RSAD1	0.465256
			TRMT10C	UQCRH	0.465224
			PCF11	PLCE1	0.465212
			RBM15	GNL2	0.465191
			TRMT61B	DUSP11	0.465149
			WTAP	BTBD1	0.465067
			CSTF2	CENPL	0.465064
			TRMT61A	ABCC10	0.465057
			TRMT61A	NOC2L	0.465041
			PCF11	SSH3	0.465017
			CFI	CPNE8	0.464968
			KIAA1429	C8orf33	0.464924
			CSTF1	GALK2	0.464911
			CPSF1	SMARCA4	0.464908
			PABPN1	TRMT1	0.46485
			ADARB1	ACAT1	0.46481
			CPSF1	SSRP1	0.464802
			WTAP	RAN	0.464777
			TRMT61A	SFI1	0.464705
			TRMT10C	DHX36	0.464568
			ADARB1	PRPH	0.464563
			WTAP	CCT6A	0.464499
			CFI	ANGPTL2	0.464473
			TRMT61A	SFXN5	0.464434
			CPSF1	HEXDC	0.464417
			RBM15	RPAP1	0.464396
			RBM15	ZBTB2	0.464372
			CSTF2	NUP37	0.464357
			ADARB1	ALDH2	0.464325
			PCF11	AGR2	0.464317
			CSTF3	DMTF1	0.464247
			ADARB1	PLCD4	0.46412
			PABPN1	NEIL1	0.464076
			ADARB1	CYP46A1	0.464061
			NUDT21	SRP9	0.464061
			TRMT61A	DAPK3	0.464036
			KIAA1429	LMTK2	0.463999
			ADARB1	GIMAP5	0.463983
			CLP1	VPS25	0.463965
			NUDT21	EIF4G2	0.463918
			WTAP	NCK1	0.463839
			PCF11	MAOA	0.463787
			CSTF1	PGGT1B	0.463733
			NUDT21	RBM26	0.463622
			CSTF1	ZNF24	0.463567
			TRMT61B	RSBN1L	0.463539
			WTAP	KLF10	0.463514
			TRMT61B	NLK	0.463393
			WTAP	MAPK6	0.463376
			CSTF1	PSMD6	0.463362
			TRMT61A	SKIV2L	0.46327
			NUDT21	RHOT1	0.463253
			CFI	LTBP4	0.463205
			CFI	SFRP2	0.463199
			TRMT10C	NDUFAB1	0.46318
			TRMT61A	CNOT3	0.463104
			PABPN1	ZNF609	0.4631
			RBM15	OR8H3	0.463079
			RBM15	DMRT3	0.463043
			TRMT61B	LSM5	0.462831
			RBM15	HIF1AN	0.462728
			PCF11	EPC2	0.462711
			TRMT61A	SCRIB	0.462674
			TRMT61A	SNTA1	0.462672
			ADARB1	MEF2C	0.462672
			CSTF1	C1orf43	0.462665
			TRMT10C	LNX2	0.462569
			PCF11	CARD11	0.462564
			RBM15	CDT1	0.462407
			PABPN1	MGA	0.46239
			CPSF4	RBM28	0.46236
			ADARB1	NRIP2	0.462358
			CPSF4	U2AF1	0.462319
			PABPN1	SLC25A11	0.462313
			RBM15	ZNF266	0.46227
			RBM15	HHATL	0.462232
			WTAP	FBXO30	0.462222
			NUDT21	PRDX3	0.462218
			KIAA1429	VPS33A	0.462216
			WTAP	MRPL30	0.462196
			CPSF3	E2F3	0.462151
			TRMT6	LSM5	0.462048
			CSTF1	STT3B	0.462014
			PABPN1	MLLT6	0.461976
			RBM15B	NT5DC2	0.461967
			PABPN1	SLC35C2	0.461956
			PCF11	RPL4	0.461918
			WTAP	NFE2L2	0.461828
			TRMT61B	DUS4L	0.461807
			PCF11	REV1	0.461775
			TRMT61A	MPST	0.461715
			TRMT61B	NOL11	0.461712
			WTAP	FAM49B	0.461709
			CPSF1	CXXC1	0.461603
			CSTF3	PDHX	0.461581
			CPSF4	PTCD1	0.461577
			TRMT61A	PIP5K1C	0.461559
			TRMT61A	CHD7	0.461506
[truncated: 4,795 more rows]

## Sheet: S7
Table-S7: Spearman correlation analysis between "writer" genes and mRNAs in TCGA
			Writer	mRNA	Cor
			NUDT21	CNOT1	0.861546
			CSTF1	RAE1	0.847221
			CPSF2	PAPOLA	0.845024
			CPSF2	EXOC5	0.843795
			TRMT61B	SLC30A6	0.836381
			METTL14	SMARCA5	0.835364
			CPSF2	BAG5	0.833929
			NUDT21	CTCF	0.832394
			TRMT61B	CEBPZ	0.831383
			ZC3H13	AKAP11	0.827216
			CPSF3	NOL10	0.82701
			METTL14	USP38	0.823455
			TRMT61B	SLC4A1AP	0.823184
			CPSF2	TRIP11	0.821834
			CPSF2	ZC3H14	0.821722
			CPSF2	FCF1	0.821538
			CPSF2	SNX6	0.821216
			NUDT21	POLR2C	0.816878
			CSTF1	YTHDF1	0.815837
			CPSF2	PPP2R5E	0.812751
			TRMT61B	SMEK2	0.811152
			NUDT21	USP10	0.811058
			NUDT21	DHX9	0.807979
			CPSF2	SNW1	0.807161
			CPSF2	EIF2S1	0.805744
			KIAA1429	PRKDC	0.803758
			KIAA1429	INTS8	0.803013
			KIAA1429	ARMC1	0.80196
			CPSF2	GTF2A1	0.801443
			NUDT21	CBFB	0.800898
			CPSF2	PPP2R5C	0.800062
			CPSF2	YY1	0.799977
			ADAR	EIF2AK2	0.799892
			WTAP	TBP	0.798842
			TRMT6	CSNK2A1	0.796938
			ZC3H13	UTP14C	0.794616
			CPSF2	PSMC1	0.793606
			KIAA1429	MTDH	0.792529
			RBM15B	USP19	0.791493
			ZC3H13	ELF1	0.790796
			RBM15B	QRICH1	0.78863
			TRMT61B	SPAST	0.787474
			KIAA1429	YTHDF3	0.787402
			TRMT61B	MSH2	0.78731
			ZC3H13	COG3	0.785823
			NUDT21	RSPRY1	0.785391
			KIAA1429	OTUD6B	0.783891
			ZC3H13	COG6	0.783361
			KIAA1429	RAD21	0.783148
			NUDT21	GTF2A1	0.782488
			NUDT21	RBM12	0.782019
			NUDT21	OGFOD1	0.781068
			CPSF2	CCNK	0.779676
			TRMT61B	DDX1	0.779521
			TRMT61B	DHX9	0.779475
			CPSF2	WDHD1	0.779404
			NUDT21	RFWD3	0.779173
			WTAP	KATNA1	0.778459
			TRMT6	SEC23B	0.776566
			KIAA1429	KIAA0196	0.776272
			CLP1	SSRP1	0.77489
			CPSF2	DDX24	0.774448
			NUDT21	SF3B3	0.774369
			NUDT21	SMC3	0.773561
			ADAR	SLC25A44	0.773263
			KIAA1429	TERF1	0.772951
			METTL3	ACIN1	0.772789
			CSTF1	MOCS3	0.772337
			PCF11	CREBZF	0.770285
			KIAA1429	TAF2	0.770041
			CPSF2	DYNC1H1	0.769755
			CPSF2	TMED10	0.769028
			METTL14	CDKN2AIP	0.768927
			CPSF2	SUPT16H	0.767959
			KIAA1429	DPY19L4	0.767446
			NUDT21	FUBP1	0.767217
			NUDT21	PAPD5	0.767199
			NUDT21	GTF2H3	0.766207
			NUDT21	ZFP91	0.765506
			CPSF2	SRP54	0.765246
			METTL14	LARP7	0.765075
			CPSF4	MCM7	0.764895
			NUDT21	BRD7	0.764823
			CPSF2	GOLGA5	0.76478
			CPSF2	PRKDC	0.76436
			TRMT61B	PCBP1	0.764157
			CLP1	MED19	0.764037
			NUDT21	TRUB1	0.763916
			ZC3H13	LRCH1	0.763836
			WTAP	TCP1	0.763748
			ADAR	YY1AP1	0.763712
			ZC3H13	SUCLA2	0.763616
			NUDT21	TFAM	0.763155
			TRMT61B	FBXO11	0.763011
			KIAA1429	RB1CC1	0.762968
			NUDT21	SP3	0.762757
			NUDT21	NUP133	0.762592
			TRMT61B	LRPPRC	0.762304
			CPSF2	ZFP91	0.7621
			NUDT21	PIK3R4	0.761962
			TRMT61B	DHX57	0.761145
			CPSF3	ACP1	0.760919
			NUDT21	ARL2BP	0.760775
			CSTF2	CXorf56	0.759838
			METTL14	ELF2	0.759168
			CPSF2	DHX9	0.75879
			NUDT21	CREB1	0.75873
			TRMT61B	GTF3C2	0.758568
			ADAR	HCFC1	0.758266
			ZC3H13	INTS6	0.757968
			TRMT61B	IMMT	0.757443
			TRMT61B	M6PR	0.757089
			TRMT61B	RBM12	0.756533
			NUDT21	DDX18	0.756319
			PCF11	FAM76B	0.756289
			NUDT21	XRN2	0.755844
			CPSF2	TTLL5	0.755842
			TRMT61B	ACTR2	0.755653
			NUDT21	NFATC3	0.755607
			KIAA1429	UBE2W	0.755436
			CPSF2	SLC39A9	0.755372
			TRMT61B	XPO1	0.754445
			TRMT61B	DNAJC14	0.754071
			NUDT21	NUP93	0.753379
			METTL14	CREB1	0.753239
			TRMT61B	RAB1A	0.753037
			TRMT61B	STRN	0.752626
			CPSF3	SLC4A1AP	0.75262
			TRMT6	MCM8	0.752189
			METTL14	SEC24B	0.751759
			TRMT61B	PNO1	0.75175
			NUDT21	PTPN11	0.751383
			CPSF2	GNPNAT1	0.751201
			NUDT21	GFM1	0.750884
			ZC3H13	HMG20A	0.749886
			NUDT21	KHDRBS1	0.74947
			NUDT21	SART3	0.749196
			NUDT21	PAPOLA	0.748733
			ADAR	BAZ1B	0.748364
			KIAA1429	ZNF623	0.748022
			KIAA1429	NBN	0.747732
			KIAA1429	VCPIP1	0.747608
			CPSF2	KPNB1	0.7476
			CPSF2	NUP205	0.747333
			RBM15B	VPRBP	0.74719
			CPSF2	MTHFD1	0.746947
			NUDT21	ZNF143	0.746606
			METTL3	PNN	0.746292
			CLP1	INTS5	0.746133
			CPSF2	SETD3	0.746101
			CPSF3	RNASEH1	0.745933
			CPSF2	CDC42BPB	0.74593
			CPSF3	PPM1G	0.745855
			TRMT6	CRNKL1	0.745617
			CSTF2	CENPI	0.745392
			ADAR	TPM3	0.74473
			TRMT61B	DIABLO	0.744497
			ADAR	THRAP3	0.744167
			CPSF2	AP4E1	0.744118
			TRMT6	POLR3F	0.743309
			TRMT61B	SRBD1	0.742878
			ADAR	ZC3HAV1	0.742296
			CSTF2	PSMD10	0.741702
			NUDT21	CDC40	0.741589
			CPSF2	FANCM	0.741106
			CSTF1	VAPB	0.740538
			CPSF2	SOCS4	0.740393
			CPSF2	ZNF143	0.740305
			CPSF2	TNPO1	0.740179
			CPSF4	PDAP1	0.740172
			KIAA1429	VPS13B	0.739924
			ADAR	DCLRE1B	0.739796
			ZC3H13	ALG11	0.739782
			TRMT61B	PPP3R1	0.739744
			CPSF2	NUMB	0.739622
			TRMT61B	STAMBP	0.739299
			NUDT21	THRAP3	0.739063
			TRMT61B	DNAJC11	0.738882
			CPSF2	ACTR10	0.738338
			METTL14	OTUD4	0.738227
			NUDT21	ADAT1	0.737863
			NUDT21	ARL6IP6	0.737782
			TRMT61B	XRN2	0.737736
			CPSF3	TSSC1	0.736975
			NUDT21	OPA1	0.736717
			NUDT21	DIABLO	0.736693
			ADAR	XPO1	0.736554
			CPSF3	USP39	0.73645
			ADAR	KIF2A	0.736381
			CPSF2	GTF2H3	0.736261
			CPSF1	ZNF707	0.735962
			TRMT61B	PDIA6	0.735929
			CPSF2	KIF2A	0.73564
			KIAA1429	DHX9	0.735604
			NUDT21	DYNC1LI2	0.735586
			CPSF2	RRM1	0.735371
			CPSF2	SAV1	0.735293
			ZC3H13	NUFIP1	0.735223
			NUDT21	CSNK2A1	0.735099
			ADAR	ISG20L2	0.734812
			NUDT21	PRKDC	0.734554
			CPSF2	ASCC3	0.734478
			NUDT21	RFC1	0.734375
			CPSF2	AGPS	0.734219
			ADAR	DTX3L	0.733902
			RBM15B	DHX30	0.733892
			TRMT6	XRN2	0.733705
			NUDT21	PARG	0.733695
			CPSF2	MNAT1	0.733653
			CPSF3	MSH2	0.733644
			CPSF2	NUP98	0.73364
			TRMT61B	USP39	0.733597
			KIAA1429	PTDSS1	0.733344
			TRMT61B	PIK3R4	0.733302
			METTL14	SMARCAD1	0.733161
			ADAR	GATAD2B	0.732957
			NUDT21	ZFR	0.732838
			METTL14	THRAP3	0.732772
			NUDT21	SEC23IP	0.73269
			CPSF2	IPO7	0.732655
			CPSF2	GSTCD	0.732624
			CPSF2	PRMT5	0.732521
			TRMT61B	MFN1	0.732253
			TRMT61B	DDX18	0.732191
			ZC3H13	DYNC1LI2	0.732153
			WTAP	FBXO5	0.731985
			TRMT61B	WDR43	0.731776
			KIAA1429	NUDCD1	0.731731
			CPSF2	PSMA6	0.731656
			TRMT61B	DBR1	0.731554
			NUDT21	SEC23B	0.731462
			METTL14	INTS12	0.731369
			NUDT21	MBTPS1	0.731318
			ZC3H13	FNDC3A	0.731203
			KIAA1429	FAM91A1	0.730819
			TRMT61B	TBCCD1	0.730458
			TRMT61B	ACTL6A	0.730289
			ZC3H13	VPS36	0.730243
			NUDT21	DDX46	0.730209
			ADAR	DHX8	0.730026
			KIAA1429	RBM12	0.729866
			ADAR	HUWE1	0.729814
			NUDT21	NEDD1	0.729728
			CLP1	KTI12	0.729673
			TRMT61B	GMCL1	0.729451
			NUDT21	HIAT1	0.729007
			KIAA1429	ATP6V1C1	0.728991
			CPSF2	CHD8	0.728963
			NUDT21	TERF2	0.728897
			WTAP	ZBTB2	0.728879
			NUDT21	ITFG1	0.728859
			CPSF2	SEL1L	0.728592
			TRMT61B	E2F6	0.728589
			NUDT21	CTDSPL2	0.728249
			NUDT21	RIF1	0.728194
			WTAP	MAP3K7	0.728112
			NUDT21	TSN	0.727986
			NUDT21	FCF1	0.727973
			NUDT21	MTPN	0.727856
			NUDT21	M6PR	0.727453
			NUDT21	RNF40	0.727424
			KIAA1429	MTBP	0.727236
			CPSF2	MPP5	0.727199
			CPSF2	THRAP3	0.726985
			NUDT21	INTS2	0.726893
			TRMT61B	PREPL	0.726849
			TRMT61B	BECN1	0.726666
			NUDT21	CCNK	0.726623
			TRMT61B	SEC23B	0.726239
			ADAR	GON4L	0.726215
			TRMT61B	YIPF4	0.726045
			KIAA1429	ATAD2	0.725906
			PCF11	DDX17	0.725834
			NUDT21	CSNK2A2	0.725797
			ADAR	RBBP5	0.725735
			ZC3H13	USP34	0.72567
			PCF11	TTC14	0.725593
			CPSF2	XPO1	0.725581
			PCF11	C11orf30	0.725428
			NUDT21	TOP1	0.72535
			CPSF2	ALKBH1	0.725176
			CSTF2	ACTL6A	0.725074
			CPSF2	MED6	0.725055
			CPSF2	CHUK	0.725003
			CSTF1	DIDO1	0.724986
			NUDT21	XPO1	0.724756
			ADAR	GCC1	0.724756
			CPSF2	LIN52	0.724679
			CSTF2	UBE2A	0.724642
			RBM15B	SMARCC1	0.724638
			CPSF2	CREB1	0.724523
			CPSF2	KPNA4	0.724333
			CPSF2	STRN3	0.724311
			ADAR	RIF1	0.724276
			TRMT61B	YWHAQ	0.724131
			CSTF2	DKC1	0.723904
			CSTF2	SLC4A1AP	0.723792
			TRMT61B	CDC23	0.723586
			TRMT61B	HMGN4	0.723492
			CPSF2	GMFB	0.723354
			NUDT21	ZRANB1	0.723336
			CPSF2	GFM1	0.723318
			ADAR	SLC4A1AP	0.723272
			METTL14	BBS7	0.723061
			CPSF2	PPM1A	0.723041
			NUDT21	AP1G1	0.722881
			METTL14	UBE2D3	0.722823
			CPSF2	BRMS1L	0.722751
			TRMT61B	ZFR	0.72263
			NUDT21	SIN3A	0.722254
			ZC3H13	ZFR	0.722206
			CSTF2	SSRP1	0.722171
			ADAR	DHX9	0.722168
			ZC3H13	GPATCH8	0.722147
			CPSF2	ARF6	0.72202
			NUDT21	RAD21	0.722017
			NUDT21	ZFP1	0.721949
			NUDT21	MAPK1	0.721681
			TRMT61B	ASXL2	0.721392
			CPSF2	G3BP1	0.721373
			CPSF2	WDR20	0.721368
			NUDT21	YY1	0.721178
			CPSF2	PSEN1	0.721143
			RBM15B	PTPN23	0.721122
			CSTF2	NCAPD2	0.721057
			CPSF2	CNOT1	0.721016
			TRMT61B	CBLL1	0.720954
			CPSF2	PARG	0.720474
			CPSF3	YWHAQ	0.720403
			CPSF2	DDX18	0.72015
			CSTF2	USP1	0.72013
			NUDT21	SF3A1	0.720022
			NUDT21	SRP54	0.719914
			ADAR	M6PR	0.719691
			CPSF2	API5	0.719593
			WTAP	C6orf211	0.719551
			TRMT61B	DDX46	0.71954
			CSTF2	HCFC1	0.71941
			NUDT21	SYNCRIP	0.719305
			ADAR	RECQL	0.719254
			NUDT21	ATP6V1A	0.719254
			PCF11	RC3H1	0.719228
			TRMT61B	POLR2B	0.718992
			METTL14	MIER1	0.718714
			TRMT61B	SDAD1	0.718635
			PCF11	DMTF1	0.718556
			CSTF2	DEK	0.718354
			NUDT21	TMPO	0.718294
			CSTF2	TUBA1B	0.718237
			TRMT61B	MTIF2	0.71819
			RBM15	RIF1	0.718162
			NUDT21	BCLAF1	0.718111
			NUDT21	STAG1	0.718083
			RBM15B	RNF123	0.718001
			ADAR	KPNA6	0.717908
			ADAR	ZFP91	0.717862
			TRMT61B	FUBP3	0.717797
			NUDT21	SMNDC1	0.717792
			ADAR	SP3	0.717732
			TRMT61B	PNPT1	0.717703
			NUDT21	ATF1	0.717572
			ZC3H13	TCF12	0.717351
			WTAP	TBPL1	0.71733
			NUDT21	AMFR	0.716949
			NUDT21	ZNF148	0.716908
			ADAR	UBQLN4	0.716779
			NUDT21	SLC30A6	0.716761
			TRMT61B	NIPA2	0.716588
			NUDT21	RECQL	0.716507
			TRMT61B	ADAM17	0.716474
			CPSF2	DCLRE1B	0.716275
			TRMT61B	MRPL19	0.716233
			TRMT6	PSMF1	0.716199
			ADAR	SMC1A	0.716029
			WTAP	PCMT1	0.715966
			METTL14	RBM12	0.715735
			CPSF2	RBBP5	0.715332
			METTL14	G3BP2	0.715312
			NUDT21	PCNP	0.715258
			PCF11	MYSM1	0.715155
			CSTF2	INCENP	0.715101
			METTL14	REST	0.715033
			CPSF3	DDX1	0.715031
			NUDT21	DHX36	0.714969
			CPSF2	ROCK1	0.714795
			TRMT61B	TOP1	0.71473
			WTAP	ZBTB24	0.71469
			TRMT61B	DHX36	0.714616
			CPSF1	LRRC14	0.714616
			WTAP	RNGTT	0.714442
			METTL14	RFC1	0.714257
			METTL14	ZMYM4	0.714255
			METTL14	YTHDC1	0.714091
			TRMT61B	PRKDC	0.71401
			ZC3H13	ZNF384	0.713907
			TRMT61B	MSH6	0.713886
			METTL14	ZNF330	0.713846
			METTL14	POLR2B	0.713706
			TRMT61B	G3BP2	0.713701
			NUDT21	DNAJC14	0.713687
			CPSF2	EIF4G2	0.713657
			KIAA1429	GSTCD	0.713621
			CPSF2	SCFD1	0.713576
			NUDT21	BBS10	0.713551
			ADAR	PARP9	0.713513
			METTL3	PRPF39	0.713505
			NUDT21	PTGES3	0.713504
			ADAR	NUP153	0.713322
			CLP1	PRPF19	0.713188
			WTAP	MAP3K4	0.713062
			NUDT21	PPP1CC	0.713022
			KIAA1429	ZFAND1	0.713
			ADAR	PAK2	0.71298
			CPSF2	NUP133	0.712723
			CPSF2	SPTY2D1	0.712668
			CPSF4	ARPC1A	0.712631
			NUDT21	ATP2A2	0.712629
			NUDT21	PSMC1	0.712595
			NUDT21	DDX19A	0.712482
			METTL14	DNAJB14	0.712444
			NUDT21	NUP205	0.712332
			TRMT6	FASTKD5	0.712021
			ZC3H13	SEC23IP	0.711933
			TRMT61B	GTF2H3	0.711922
			TRMT61B	HUWE1	0.711895
			CSTF2	NONO	0.711764
			CLP1	GANAB	0.711704
			NUDT21	SLC7A6OS	0.711688
			TRMT61B	SMC6	0.711554
			TRMT61B	RNF40	0.711301
			NUDT21	FXR1	0.71128
			CPSF2	SP3	0.711234
			NUDT21	UTP20	0.711234
			CPSF2	AMD1	0.711178
			KIAA1429	IMPAD1	0.711044
			TRMT61B	WBP11	0.710999
			WTAP	MTRF1L	0.710844
			CSTF1	LSM14B	0.710772
			TRMT61B	MDH1	0.710699
			ADAR	DEK	0.710544
			ZC3H13	BIRC6	0.710477
			CPSF2	WNK1	0.710412
			ZC3H13	SMARCC2	0.710389
			TRMT61B	HCFC1	0.710287
			ADAR	STAT3	0.710225
			TRMT61B	PSME3	0.710106
			CSTF2	FOXM1	0.710052
			NUDT21	ACBD3	0.7099
			ADAR	MSH6	0.709873
			NUDT21	SRBD1	0.70984
			CPSF2	DEK	0.70981
			NUDT21	CDC5L	0.709742
			ADAR	NUP98	0.709694
			NUDT21	VPS35	0.709556
			CPSF2	B3GALNT2	0.709538
			CPSF2	SERBP1	0.7094
			CPSF2	KIAA0196	0.709376
			CPSF2	SYNCRIP	0.709319
			TRMT61B	SART3	0.709304
			CPSF2	NIPA2	0.709136
			KIAA1429	STK3	0.709027
			TRMT61B	BAZ1B	0.708972
			PCF11	NKTR	0.708866
			TRMT61B	TRIM37	0.708646
			TRMT61B	PAIP1	0.708639
			ADAR	USP1	0.708636
			NUDT21	GTF3C3	0.708635
			TRMT61B	SF3A1	0.708617
			CPSF2	USP1	0.708547
			CPSF2	C11orf58	0.708419
			ADAR	PARP14	0.708399
			NUDT21	EIF4G2	0.708396
			TRMT10C	UMPS	0.708225
			TRMT61B	SP2	0.708219
			ADAR	STAT1	0.708146
			CPSF2	ATXN3	0.708146
			CSTF1	DDX27	0.707998
			NUDT21	EIF4H	0.707799
			CPSF2	MTPN	0.707697
			NUDT21	EXOC5	0.70767
			KIAA1429	PHF20L1	0.707636
			CPSF2	RFC1	0.707566
			ADAR	TAF5L	0.707492
			NUDT21	SMEK2	0.707374
			NUDT21	PAK2	0.707373
			TRMT61B	PPM1B	0.707259
			CSTF2	MSH2	0.707246
			CSTF2	PRPF4	0.707062
			NUDT21	GSK3B	0.706985
			NUDT21	GTF2E1	0.70695
			ADAR	NUP133	0.706937
			CPSF1	ZC3H3	0.70664
			CPSF3	TTC27	0.706432
			TRMT61B	PCYOX1	0.706428
			TRMT61B	C2orf44	0.706406
			CPSF2	RNGTT	0.706389
			KIAA1429	DERL1	0.706339
			TRMT61B	TGOLN2	0.706328
			WTAP	SYNCRIP	0.706312
			NUDT21	PSMD10	0.706306
			TRMT61B	NUP153	0.70622
			TRMT61B	YME1L1	0.706161
			ZC3H13	TP53BP1	0.706127
			CSTF2	VBP1	0.706096
			ADAR	CEBPZ	0.706089
			CPSF2	STAG1	0.706001
			NUDT21	ACTR6	0.705975
			TRMT61B	PSME4	0.705923
			NUDT21	SBNO1	0.705853
			TRMT61B	PSMD10	0.705686
			TRMT61B	WDR3	0.705636
			KIAA1429	TCEA1	0.705569
			NUDT21	CEBPZ	0.705546
			ADAR	SLC39A1	0.705399
			KIAA1429	ANAPC1	0.705393
			ZC3H13	UFM1	0.70538
			TRMT61B	GTF2E1	0.70534
			ADAR	API5	0.705186
			CPSF2	DHX8	0.705052
			ZC3H13	IREB2	0.704817
			TRMT61B	ACLY	0.704776
			CSTF2	KIF4A	0.704738
			NUDT21	LRRC40	0.704652
			TRMT61B	QTRTD1	0.70462
			NUDT21	SCYL2	0.704579
			CPSF3	ILF2	0.704578
			CPSF2	HAT1	0.704555
			CPSF2	SDAD1	0.704445
			CPSF2	USP9X	0.704427
			NUDT21	SMC1A	0.704349
			CSTF2	DCLRE1B	0.704331
			TRMT61B	PMS2	0.704276
			CPSF2	PSMC6	0.704275
			CPSF4	RFC2	0.70426
			CPSF2	SMC1A	0.704147
			ZC3H13	GTF2I	0.704074
			CPSF2	NEDD1	0.704003
			ZC3H13	EP300	0.70378
			ADAR	KPNB1	0.703757
			NUDT21	ACTL6A	0.703754
			NUDT21	FYTTD1	0.703729
			CSTF2	RACGAP1	0.703617
			NUDT21	KIF2A	0.703589
			CPSF3	IMMT	0.703551
			CSTF2	KPNA2	0.703532
			KIAA1429	C8orf37	0.703455
			NUDT21	POLR2B	0.703338
			TRMT61B	MRPL35	0.703334
			WTAP	AMD1	0.703323
			ADAR	ARNT	0.70327
			TRMT61B	RPA1	0.703146
			NUDT21	C6orf211	0.703133
			ZC3H13	BAZ2A	0.703086
			CPSF2	EIF4H	0.703001
			ZC3H13	APAF1	0.702964
			NUDT21	UBE2V1	0.702901
			CSTF2	STIL	0.7029
			TRMT61B	BIRC6	0.70289
			ADAR	UBAP2L	0.702644
			CLP1	TXNDC9	0.702475
			CPSF4	BUD31	0.702364
			NUDT21	DENR	0.702326
			NUDT21	PDCD10	0.702258
			NUDT21	G3BP1	0.702206
			NUDT21	PIK3CA	0.7022
			TRMT61B	GFM1	0.702197
			CPSF2	TRMT5	0.702178
			ADAR	NUP205	0.702121
			NUDT21	CDC23	0.702119
			TRMT61B	KCMF1	0.70209
			TRMT61B	SPTLC1	0.702033
			NUDT21	OSBPL8	0.701962
			TRMT61B	C1D	0.701957
			CPSF2	QSER1	0.701954
			ZC3H13	TOP1	0.701945
			CPSF2	NIN	0.701859
			NUDT21	KPNA4	0.701823
			CPSF2	HSP90AA1	0.701761
			CSTF2	ECT2	0.701731
			CSTF2	CDCA8	0.701695
			KIAA1429	KIF2A	0.701614
			ZC3H13	UBR1	0.701519
			KIAA1429	HEATR1	0.701502
			CPSF2	ETF1	0.701413
			CPSF3	MSH6	0.701397
			NUDT21	CIAPIN1	0.701392
			CPSF2	CSNK1A1	0.701334
			TRMT61B	PARG	0.701279
			CPSF2	RECQL	0.701253
			TRMT61B	MAT2A	0.701183
			NUDT21	NIP7	0.701123
			NUDT21	DR1	0.701096
			CSTF2	BCAS2	0.701078
			CSTF1	ZSWIM1	0.700942
			TRMT61B	PUM2	0.700819
			NUDT21	TROVE2	0.700814
			NUDT21	NUP153	0.700753
			CPSF2	NUP160	0.700733
			NUDT21	BTBD1	0.700672
			ADAR	RFC1	0.70067
			NUDT21	DHX38	0.700669
			NUDT21	ACTR2	0.700641
			ZC3H13	CDC40	0.700589
			CPSF2	TTC5	0.700558
			KIAA1429	TMEM67	0.700455
			NUDT21	SRFBP1	0.700437
			ZC3H13	REST	0.700348
			CPSF2	CEBPZ	0.700261
			ZC3H13	FBXO11	0.700208
			ADAR	PDIA6	0.700207
			ZC3H13	HBP1	0.700203
			CPSF2	RIF1	0.700185
			ADAR	MCFD2	0.700145
			CPSF2	C6orf211	0.700121
			CPSF2	KLHL28	0.70003
			KIAA1429	RBM12B	0.700015
			TRMT61B	THRAP3	0.699823
			NUDT21	NIPA2	0.699765
			TRMT61B	CDC5L	0.699732
			CSTF2	SMC1A	0.699715
			CPSF2	NUP153	0.699685
			NUDT21	LRRC58	0.699654
			NUDT21	FUBP3	0.699609
			ADAR	VRK2	0.699332
			NUDT21	C16orf70	0.699331
			NUDT21	SRP9	0.699305
			METTL14	ZFR	0.699262
			ADAR	RNF31	0.699258
			CPSF2	GNAI3	0.69923
			CPSF2	CKAP5	0.699204
			ADAR	ANKFY1	0.699167
			CPSF2	DLST	0.699143
			PCF11	ZNF708	0.699059
			TRMT61B	FBXL14	0.699056
			KIAA1429	CEBPZ	0.698993
			WTAP	REPS1	0.698862
			NUDT21	MFN1	0.698827
			ADAR	DIAPH1	0.698796
			NUDT21	DCLRE1A	0.698783
			CPSF2	XRN2	0.698753
			KIAA1429	AZIN1	0.698746
			CPSF2	CLTC	0.69848
			NUDT21	RBBP5	0.698446
			NUDT21	PARP1	0.698299
			ZC3H13	SEC24C	0.698253
			CPSF2	SEC23A	0.698052
			CLP1	ZDHHC5	0.697944
			CPSF2	TDP1	0.697934
			CPSF2	OSBPL8	0.697892
			CPSF2	ACTR2	0.697892
			ADAR	SPTY2D1	0.697839
			CPSF2	M6PR	0.697807
			TRMT61B	SENP2	0.697703
			TRMT61B	KBTBD4	0.697592
			TRMT61B	NUP205	0.697535
			NUDT21	ARMC1	0.697471
			CPSF2	MFAP3	0.697381
			NUDT21	TUBA1B	0.697242
			NUDT21	USP1	0.697157
			NUDT21	KPNB1	0.69715
			NUDT21	IARS2	0.697067
			ADAR	EPRS	0.697043
			PCF11	BTAF1	0.697019
			RBM15B	CCDC71	0.697008
			METTL14	SP3	0.696981
			ADAR	DDX18	0.696936
			TRMT61B	HPS3	0.696893
			NUDT21	KPNA6	0.696833
			CSTF2	RRM1	0.696833
			TRMT61B	SMC1A	0.69664
			CSTF2	SLC25A5	0.696629
			METTL14	BBS12	0.696582
			NUDT21	FAM98B	0.696556
			KIAA1429	RIF1	0.696526
			CSTF2	MCM2	0.696495
			TRMT61B	C5orf22	0.696461
			NUDT21	ADSS	0.696302
			KIAA1429	CSPP1	0.696211
			CSTF2	PLK1	0.696061
			CSTF2	PSME3	0.696053
			TRMT61B	FUBP1	0.695992
			NUDT21	FBXO11	0.695969
			NUDT21	RCN2	0.695942
			CPSF2	EXOC2	0.695905
			CSTF2	SMC2	0.695864
			CPSF2	SMC2	0.695831
			NUDT21	CHM	0.695807
			ADAR	SLC30A6	0.695692
			NUDT21	NECAP1	0.69569
			ZC3H13	SF3B1	0.695561
			TRMT61B	KIDINS220	0.695509
			METTL3	RAB2B	0.695502
			NUDT21	CHUK	0.695411
			CSTF2	DNMT1	0.695371
			ADAR	CSNK1G1	0.695354
			WTAP	PEX3	0.695309
			CLP1	PNO1	0.695248
			KIAA1429	NUP153	0.695218
			CPSF2	METAP2	0.695217
			ZC3H13	EIF4G2	0.695197
			NUDT21	DHX15	0.695114
			ADAR	BAZ2A	0.695033
			CSTF2	DPH2	0.694945
			NUDT21	TOPBP1	0.694934
			TRMT61B	KLHL7	0.69491
			ZC3H13	RNF111	0.694831
			ADAR	NRD1	0.694819
			ZC3H13	WBP4	0.694802
			CPSF2	LSM12	0.694796
			CPSF2	HEATR1	0.694755
			CSTF1	STAU1	0.694393
			CSTF2	RAD51AP1	0.694327
			NUDT21	SDAD1	0.69431
			NUDT21	ATF2	0.69431
			CPSF2	TOP1	0.694288
			NUDT21	HAT1	0.694262
			CPSF2	SMC3	0.694261
			METTL14	SLC10A7	0.69413
			CPSF2	SRFBP1	0.694037
			CSTF2	EFTUD2	0.694031
			ADAR	CBLL1	0.693947
			TRMT10C	MRPS22	0.69376
			TRMT10C	MRPL3	0.6937
			CPSF2	RBM12	0.693695
			ADAR	SETX	0.693645
			NUDT21	APAF1	0.693546
			PCF11	MBTD1	0.693522
			CPSF2	GTF2E1	0.693508
			NUDT21	NCKAP1	0.693443
			KIAA1429	SLC25A32	0.693418
			WTAP	CCNC	0.693389
			NUDT21	NUPL1	0.693364
			ADAR	UBQLN1	0.693314
			NUDT21	BAZ1B	0.693309
			NUDT21	SAP130	0.69317
			ZC3H13	MED4	0.693048
			KIAA1429	ZFR	0.693038
			NUDT21	TBCCD1	0.692908
			ADAR	IPO9	0.692787
			CPSF2	IPO8	0.692734
			NUDT21	TAF1A	0.692651
			KIAA1429	NUP160	0.692583
			NUDT21	NUP160	0.692578
			NUDT21	STRN	0.692553
			CPSF2	IARS2	0.692446
			RBM15B	WDR6	0.692365
			TRMT61B	SMC3	0.692354
			CSTF2	PSMD2	0.692316
			CPSF2	ZNF770	0.692256
			METTL14	CHD8	0.692213
			TRMT6	PTPRA	0.692183
			TRMT10C	TOMM70A	0.692177
			WTAP	IGF2R	0.692159
			TRMT61B	ZBTB33	0.692072
			CPSF2	FXR1	0.692051
			ZC3H13	DNAJC14	0.692044
			NUDT21	HCFC1	0.691998
			ZC3H13	PIK3C2A	0.69199
			METTL14	VEZF1	0.69189
			ADAR	NUP160	0.691879
			ADAR	XRN2	0.691849
			METTL14	ANAPC10	0.691836
			TRMT61B	NUP133	0.691798
			TRMT61B	KPNA4	0.691798
			METTL14	GPATCH8	0.691696
			NUDT21	SEC63	0.691613
			KIAA1429	XPO1	0.691536
			ADAR	NRAS	0.691495
			NUDT21	CANX	0.691479
			PCF11	ARID4A	0.691468
			TRMT61B	NCBP1	0.691415
			CLP1	SF3B2	0.691407
			ADAR	SRP72	0.691339
			PCF11	TRPM7	0.69133
			CPSF1	SHARPIN	0.691325
			ADAR	UBE2Z	0.691316
			CPSF3	MTIF2	0.691292
			TRMT61B	SOCS5	0.691191
			NUDT21	TCEA1	0.691121
			CPSF2	PRMT3	0.691092
			ADAR	CKAP5	0.691047
			NUDT21	COMMD2	0.690996
			TRMT61B	INTS2	0.690964
			TRMT61B	TUBA1B	0.690872
			CPSF2	IDH3A	0.690858
			NUDT21	CCNT1	0.690826
			NUDT21	SPAST	0.690794
			TRMT61B	FIP1L1	0.690787
			CPSF2	BBX	0.690771
			METTL14	C4orf29	0.690738
			CPSF2	INTS7	0.690708
			NUDT21	BECN1	0.690655
			CPSF2	KPNA6	0.690574
			NUDT21	ZC3H7A	0.690487
			ADAR	ZNF281	0.690457
			ZC3H13	CNOT1	0.690444
			NUDT21	DCUN1D1	0.690351
			TRMT61B	KIAA0196	0.690267
			NUDT21	IREB2	0.690264
			TRMT61B	NOL11	0.690256
			CSTF2	NCBP1	0.69021
			CPSF2	PTGES3	0.690186
			NUDT21	SUPT16H	0.690179
			ADAR	RBM12	0.690096
			CPSF4	ZC3HC1	0.690055
			CSTF2	WBP11	0.690032
			CPSF2	ZFYVE26	0.689944
			NUDT21	FIP1L1	0.689924
			NUDT21	RBMX	0.689764
			CPSF3	CENPO	0.689762
			METTL14	SIN3A	0.689751
			CSTF2	NUP155	0.689733
			TRMT61B	PPP1R8	0.689641
			NUDT21	G3BP2	0.689589
			CSTF2	KPNB1	0.689554
			ZC3H13	PUM1	0.689487
			CPSF2	UTP20	0.689451
			METTL14	KBTBD4	0.689402
			ADAR	ZFR	0.689353
			TRMT61B	UBQLN1	0.689343
			NUDT21	AP4E1	0.689335
			NUDT21	SRPK2	0.689319
			METTL14	CLOCK	0.689267
			CPSF2	TFAM	0.689251
			ZC3H13	HECTD1	0.689234
			KIAA1429	DDX46	0.689166
			TRMT61B	BCAS2	0.689165
			ADAR	ACTR2	0.68916
			RBM15B	ACTR8	0.689147
			NUDT21	KIAA0196	0.689125
			TRMT61B	KPNB1	0.689118
			TRMT61B	RECQL	0.688976
			NUDT21	SMC2	0.688936
			PCF11	NUMA1	0.688888
			RBM15B	KIAA1143	0.68888
			METTL14	GSTCD	0.688875
			TRMT61B	CTCF	0.688796
			CPSF3	CCT4	0.688749
			CPSF2	ATP6V1A	0.688653
			ADAR	NUP155	0.688615
			NUDT21	GSTCD	0.688492
			CPSF3	E2F6	0.688476
			KIAA1429	ACLY	0.688414
			ADAR	USP9X	0.688396
			CPSF2	PAK2	0.688384
			CPSF2	CANX	0.688352
			METTL14	FIP1L1	0.688347
			ZC3H13	CCNK	0.688281
			WTAP	HBS1L	0.688113
			CPSF2	BAZ1B	0.688098
			TRMT61B	CXorf56	0.688069
			NUDT21	DEK	0.688065
			METTL14	APPBP2	0.688051
			NUDT21	KLHL28	0.68802
			ADAR	GANAB	0.688005
			ZC3H13	SON	0.68797
			NUDT21	TCF12	0.68795
			CPSF2	CDC23	0.687813
			TRMT6	GZF1	0.687785
			TRMT61B	C1orf109	0.687735
			CLP1	FEN1	0.687699
			CPSF1	CYHR1	0.687668
			TRMT61B	RAVER1	0.687634
			CPSF2	MIB1	0.687604
			CSTF2	PRC1	0.687589
			NUDT21	SNTB2	0.687585
			CPSF2	FUBP1	0.68758
			TRMT61B	TTC27	0.687493
			CPSF2	COMMD2	0.687483
			NUDT21	SEC24C	0.687481
			NUDT21	CUL3	0.687392
			TRMT61B	ISG20L2	0.687379
			NUDT21	EDC4	0.687345
			CLP1	DDB1	0.687314
			NUDT21	IPO8	0.687303
			TRMT61B	LRRC40	0.687255
			ADAR	SMG7	0.687208
			METTL14	AASDH	0.687199
			NUDT21	SMARCA5	0.687162
			TRMT61B	RNF20	0.687124
			NUDT21	NOLC1	0.687114
			CPSF2	PCNX	0.687038
			KIAA1429	ARFGEF1	0.686986
			NUDT21	YME1L1	0.686978
			NUDT21	GART	0.686932
			CPSF2	TMEM185B	0.686781
			ADAR	TMEM185B	0.686721
			RBM15	USP1	0.686649
			NUDT21	MANEA	0.686622
			ADAR	TGFBRAP1	0.686614
			CPSF2	HECTD1	0.686545
			TRMT61B	ZNF146	0.686543
			WTAP	CDC40	0.686513
			CPSF1	ADCK5	0.686474
			RBM15B	BAP1	0.6864
			METTL14	ZFP91	0.686378
			NUDT21	METAP2	0.68625
			CPSF2	ZW10	0.686158
			CPSF2	PTPN11	0.686127
			ADAR	USP32	0.686109
			ZC3H13	PPP1R12A	0.685989
			CPSF2	ZFR	0.685953
			CPSF2	NRAS	0.685824
			METTL14	AGGF1	0.6856
			CPSF2	RANBP2	0.685591
			CSTF2	ATAD2	0.685582
			CPSF2	DENR	0.685553
			NUDT21	STAMBP	0.685541
			ZC3H13	ARFGEF2	0.685498
			KIAA1429	CBLL1	0.685489
			WTAP	FAM120B	0.685448
			CPSF2	YME1L1	0.685432
			CPSF2	CSNK1G1	0.685431
			TRMT61B	TEX261	0.685354
			ADAR	RNF20	0.685243
			RBM15	MPHOSPH9	0.685229
			TRMT6	NANP	0.685179
			ADAR	PIK3CA	0.685112
			KIAA1429	HUWE1	0.685041
			ADAR	MTMR12	0.685008
			NUDT21	USP9X	0.684954
			METTL14	PPID	0.684942
			ZC3H13	SNAP23	0.684896
			ADAR	GTF2E1	0.684836
			NUDT21	RAB22A	0.684753
			ADAR	STX17	0.684644
			CSTF2	MCM4	0.684564
			NUDT21	COG8	0.684533
			KIAA1429	RFC1	0.684492
			ADAR	FUBP1	0.68449
			METTL14	DNAJC14	0.68448
			NUDT21	CLTC	0.684474
			TRMT6	SNRPB2	0.684463
			ZC3H13	USP8	0.68444
			NUDT21	MPHOSPH9	0.68443
			KIAA1429	WAC	0.684428
			TRMT61B	ACTR6	0.684373
			ADAR	FBXO11	0.684345
			METTL14	RCHY1	0.6843
			TRMT61B	PRKD3	0.684278
			NUDT21	AGGF1	0.684273
			NUDT21	PRDX3	0.684262
			TRMT6	STK35	0.684216
			METTL14	CDC5L	0.684153
			NUDT21	ZNF770	0.684122
			NUDT21	MCM8	0.684119
			NUDT21	COG5	0.684094
			CPSF2	TRAPPC6B	0.684086
			METTL14	BPTF	0.684056
			CSTF2	TIMELESS	0.683978
			CPSF2	RNF138	0.683965
			CPSF2	R3HDM1	0.683954
			CSTF2	PDCD10	0.683946
			CPSF2	SRP72	0.683925
			NUDT21	WDR3	0.683871
			CPSF3	PNO1	0.683841
			CPSF2	LRRC58	0.68379
			METTL14	SLC30A9	0.683771
			TRMT61B	KPNA6	0.683669
			NUDT21	PPP1R8	0.683506
			NUDT21	ADNP	0.68348
			NUDT21	PHF3	0.683462
			NUDT21	HEATR1	0.68331
			CPSF2	SMNDC1	0.683243
			CPSF2	FUBP3	0.683217
			TRMT61B	HBP1	0.683178
			ADAR	STRN	0.683114
			CSTF2	EIF4A3	0.683095
			ADAR	INTS7	0.68308
			CPSF2	USP32	0.683077
			NUDT21	PPAT	0.683035
			TRMT61B	CAD	0.683018
			TRMT61B	WAC	0.682978
			ADAR	BBX	0.682948
			CSTF2	PRPF38A	0.682948
			TRMT61B	TAF2	0.682709
			ADAR	LSM12	0.682709
			CPSF2	DDX21	0.682709
			TRMT61B	ZFP91	0.682699
			CLP1	ZW10	0.682661
			CPSF2	EIF5	0.682645
			KIAA1429	UBE2V2	0.682566
			CPSF2	PIK3CA	0.682491
			TRMT61B	USP34	0.682429
			ZC3H13	AQR	0.682426
			NUDT21	TMED2	0.682336
			CSTF3	RBMX	0.682324
			METTL14	NEK1	0.682276
			NUDT21	HMG20A	0.68227
			RBM15	STIL	0.682183
			PCF11	CHD2	0.682058
			METTL14	ZNF644	0.682001
			METTL14	SMG1	0.681979
			CPSF2	BTBD10	0.681958
			TRMT61B	CLTC	0.681919
			CPSF2	KIF1B	0.68187
			ZC3H13	MTMR6	0.681822
			ADAR	TGOLN2	0.6818
			NUDT21	WBP11	0.68178
			NUDT21	STAU1	0.68177
			CPSF2	CHM	0.681768
			TRMT61B	CCT4	0.681744
			CSTF2	TUBA1C	0.681666
			ZC3H13	DPP8	0.681662
			CPSF1	ZNF696	0.681651
			METTL14	BBX	0.681639
			TRMT61B	RFC1	0.681599
			CPSF2	DR1	0.681572
			NUDT21	MFAP3	0.681496
			NUDT21	ATP2C1	0.68146
			KIAA1429	ASXL2	0.681436
			ADAR	SNX6	0.681425
			RBM15B	LARS2	0.681403
			CPSF2	ECT2	0.681371
			TRMT61B	TAF6	0.681361
			NUDT21	EPC2	0.681315
			NUDT21	LZIC	0.681289
			ADAR	HIVEP1	0.681228
			CSTF2	DHX9	0.68119
			CPSF2	MAPK14	0.681158
			NUDT21	RNGTT	0.681035
			NUDT21	VBP1	0.681026
			CPSF2	TLK1	0.681018
			PCF11	DIDO1	0.681003
			NUDT21	DNAJA2	0.680998
			CPSF2	TEX2	0.680973
			NUDT21	ANAPC1	0.680968
			TRMT61B	ACP1	0.680936
			NUDT21	FAM91A1	0.680935
			NUDT21	MUT	0.680909
			CPSF2	PDCD10	0.680837
			TRMT61B	COPB2	0.68083
			METTL14	YTHDF3	0.680814
			ZC3H13	ZNF770	0.680813
			ZC3H13	SMG1	0.680802
			NUDT21	WNK1	0.68079
			TRMT61B	MRPL3	0.680721
			KIAA1429	MFAP3	0.680711
			CPSF2	TROVE2	0.680638
			NUDT21	PDZD8	0.680625
			METTL14	FRYL	0.6806
			NUDT21	TBC1D23	0.680587
			KIAA1429	THRAP3	0.680527
			ADAR	SMG5	0.680527
			CSTF2	PSMC1	0.680503
			CSTF2	ZW10	0.680496
			CPSF2	IPO9	0.680434
			CPSF3	CEBPZ	0.680399
			ADAR	EIF4G1	0.680367
			CPSF2	VPS26A	0.680337
			NUDT21	LARP4	0.680224
			METTL14	DDX46	0.680153
			TRMT61B	ZNF384	0.680114
			CPSF2	NUP155	0.680104
			CSTF2	TPX2	0.680057
			CPSF3	CCT7	0.679987
			NUDT21	ZNF644	0.679932
			ADAR	CHD8	0.679911
			NUDT21	ZBTB41	0.679873
			ZC3H13	KIDINS220	0.679858
			ADAR	ARHGEF11	0.679822
			CPSF2	SCYL2	0.679626
			ZC3H13	BPTF	0.679623
			CSTF2	RBM14	0.679564
			TRMT61B	ADNP	0.679558
			NUDT21	SLC25A24	0.679516
			METTL14	SCOC	0.679511
			CPSF3	MDH1	0.679506
			ZC3H13	TNKS2	0.679437
			ADAR	MTF1	0.679362
			METTL14	SOCS4	0.679358
			ADAR	ZMYM4	0.679344
			CLP1	ZFPL1	0.679318
			ADAR	MTPN	0.679245
			ADAR	COMMD2	0.679203
			METTL14	SDAD1	0.679183
			NUDT21	EPRS	0.679119
			NUDT21	MRPL3	0.679047
			TRMT61B	PDCD10	0.67896
			METTL14	ZNF143	0.678866
			NUDT21	SON	0.678832
			KIAA1429	ZRANB1	0.678811
			CPSF2	TBCCD1	0.67881
			ZC3H13	BCLAF1	0.678777
			CPSF2	USP37	0.678774
			TRMT61B	KHDRBS1	0.678769
			ZC3H13	ZC3H11A	0.678758
			NUDT21	HBP1	0.678738
			CPSF1	ZNF7	0.678702
			ADAR	BRPF3	0.678673
			CPSF2	CDC40	0.678656
			ADAR	STIL	0.678617
			METTL3	RBM25	0.678601
			CSTF2	HAT1	0.678591
			NUDT21	TAF2	0.678567
			ADAR	GFM1	0.678554
			METTL14	ZC3H7A	0.67839
			CSTF2	PRIM1	0.67838
			CPSF2	CDC5L	0.678262
			NUDT21	SNX6	0.678217
			ADAR	EIF4H	0.678209
			ADAR	SDAD1	0.678191
			TRMT61B	RFWD3	0.678114
			CPSF2	PIK3R4	0.678092
			TRMT61B	DENR	0.678078
			CPSF2	DDX46	0.678071
			METTL14	XRN2	0.678009
			CPSF2	SYNE2	0.677998
			RBM15B	DCP1A	0.677969
			TRMT61B	TOPBP1	0.677966
			KIAA1429	NUP205	0.677957
			CPSF2	GART	0.677879
			CPSF2	ASXL2	0.677874
			TRMT61B	SAP130	0.677836
			NUDT21	TBC1D14	0.677793
			TRMT61B	CUL2	0.67779
			NUDT21	TTC5	0.677777
			NUDT21	ASCC3	0.677741
			ADAR	ASXL2	0.677708
			ADAR	EXOC2	0.677688
			METTL14	BRPF3	0.677634
			PCF11	ZNF776	0.677586
			METTL14	HMG20A	0.677567
			TRMT61B	TSN	0.677562
			ADAR	UBE2Q1	0.677551
			CPSF2	ATP2A2	0.677521
			NUDT21	LANCL1	0.677507
			KIAA1429	SDAD1	0.67742
			NUDT21	FBXO28	0.677328
			NUDT21	DCK	0.677264
			KIAA1429	DNAJC14	0.677223
			CSTF1	NCOA5	0.677213
			NUDT21	MIB1	0.677195
			ZC3H13	BECN1	0.677188
			CPSF2	OPA1	0.67717
			ADAR	HPS5	0.67714
			ADAR	NSD1	0.677136
			ADAR	CDC5L	0.677064
			ZC3H13	TBC1D14	0.677049
			ADAR	HAT1	0.67703
			ZC3H13	RNF6	0.676935
			KIAA1429	MTFR1	0.676842
			TRMT6	PCNA	0.676785
			CPSF2	TUBA1B	0.676673
			ADAR	CREB1	0.676657
			METTL14	PLRG1	0.676606
			CPSF3	KHDRBS1	0.676584
			TRMT61B	PHF6	0.67648
			ZC3H13	THRAP3	0.676431
			ADAR	ROCK1	0.6764
			NUDT21	TLK1	0.676377
			CPSF2	GEMIN5	0.676234
			KIAA1429	CDC23	0.676226
			NUDT21	CBLL1	0.676208
			NUDT21	AP3M1	0.676193
			NUDT21	FBXW11	0.676165
			PCF11	RNPC3	0.676158
			METTL14	ASB7	0.676156
			NUDT21	NCAPD3	0.676099
			NUDT21	CHD8	0.676066
			CPSF2	TSN	0.676058
			TRMT61B	OPA1	0.676003
			ADAR	PIK3R4	0.675898
			NUDT21	NSL1	0.675884
			CPSF2	EIF4G1	0.675872
			ADAR	KPNA4	0.675821
			TRMT61B	RNMT	0.675737
			ADAR	TRIM44	0.675694
			ZC3H13	RCBTB1	0.675682
			NUDT21	BPTF	0.675659
			NUDT21	TASP1	0.675585
			NUDT21	BAG5	0.67555
			NUDT21	BIRC6	0.67551
			NUDT21	SLC25A40	0.675429
			PCF11	PRDM2	0.675349
			KIAA1429	CKAP5	0.675311
			CSTF1	GMEB2	0.675287
			NUDT21	ZW10	0.675267
			CLP1	STIP1	0.675259
			TRMT61B	SRP54	0.675191
			CPSF2	PPAT	0.675136
			CPSF2	OSBPL11	0.675125
			PCF11	PRPF39	0.675106
			NUDT21	PRKAR1A	0.675074
			CSTF2	POLE3	0.67506
			CPSF2	AGGF1	0.675052
			CSTF2	PPP1R8	0.674951
			TRMT6	NSFL1C	0.674918
			METTL14	ABCE1	0.674915
			ZC3H13	CTCF	0.6749
			NUDT21	TNPO1	0.674888
			METTL14	CBLL1	0.674791
			CLP1	MRPL49	0.674791
			WTAP	C11orf58	0.67479
			NUDT21	SLC30A9	0.674777
			PCF11	RBM25	0.674752
			CPSF2	VEZT	0.674751
			CPSF2	IPO11	0.674661
			TRMT61B	STAU1	0.674632
			TRMT61B	SEC24C	0.674593
			KIAA1429	EPRS	0.674593
			CPSF3	PDIA6	0.674515
			NUDT21	AQR	0.674505
			NUDT21	TTC26	0.674505
			TRMT61B	NOL10	0.674466
			TRMT61B	IARS	0.674466
			TRMT61B	ARMC1	0.674464
			TRMT61B	NOMO2	0.674435
			CPSF2	ARL6IP6	0.674365
			NUDT21	PUS7L	0.674357
			CPSF2	SMC4	0.674322
			ZC3H13	SMARCAD1	0.674212
			ADAR	HEATR1	0.674187
			NUDT21	PSMD7	0.674126
			KIAA1429	XRN2	0.674121
			NUDT21	RBL2	0.6741
			NUDT21	TRIM37	0.674087
			TRMT61B	CSNK2A1	0.674078
			ADAR	ACBD3	0.674062
			ADAR	TEX2	0.67406
			ADAR	DDX23	0.673978
			NUDT21	USP37	0.673956
			ADAR	SEC23B	0.673915
			NUDT21	AGPS	0.673862
			CSTF2	DNAJC9	0.673839
			CPSF3	DHX57	0.673806
			NUDT21	ASXL2	0.673791
			TRMT61B	NONO	0.673763
			ADAR	DNMT1	0.673706
			CSTF2	BUB1	0.673689
			KIAA1429	IPO11	0.673676
			TRMT61B	GNL3L	0.673668
			CPSF2	COG5	0.673543
			METTL14	NUP54	0.673492
			CPSF2	KHDRBS1	0.673402
			ADAR	EXOC8	0.673401
			NUDT21	WDR26	0.673374
			TRMT61B	CSDE1	0.673354
			TRMT61B	SPIN1	0.673351
			TRMT61B	TFIP11	0.673348
			CPSF2	UBQLN1	0.673341
			TRMT61B	HEATR1	0.673312
			ADAR	RFX5	0.673256
			CPSF2	MTDH	0.673247
			CPSF2	INCENP	0.673115
			TRMT61B	DHX8	0.673106
			ADAR	USP42	0.673094
			CPSF2	SRBD1	0.673057
			NUDT21	CIRH1A	0.673056
			TRMT61B	ZRANB1	0.673047
			NUDT21	B3GALNT2	0.673044
			CPSF2	SLC30A6	0.673039
			KIAA1429	YME1L1	0.672972
			METTL14	CCNT1	0.672962
			ZC3H13	ROCK1	0.67286
			CPSF2	INTS2	0.672845
			ZC3H13	EPC2	0.672785
			TRMT61B	EPRS	0.672758
			KIAA1429	OSGIN2	0.672753
			ADAR	NEDD1	0.672726
			TRMT61B	UBE2G1	0.672667
			TRMT61B	CCNK	0.672562
			RBM15	DCLRE1B	0.672527
			CSTF2	MSH6	0.672492
			ZC3H13	STAM2	0.672465
			CPSF2	UBE3C	0.67245
			NUDT21	NCAPD2	0.672427
			NUDT21	RRM1	0.672377
			METTL14	FBXW11	0.672348
			CPSF3	PREB	0.672346
			ZC3H13	SDAD1	0.672343
			CSTF2	GINS1	0.672318
			ZC3H13	POLR2B	0.672299
			WTAP	RARS2	0.672267
			CSTF2	M6PR	0.672257
			NUDT21	HECTD1	0.672251
			CSTF1	CSNK2A1	0.672166
			CPSF2	BAZ1A	0.672081
			WTAP	FBXO30	0.672049
			TRMT61B	SCYL2	0.67204
			KIAA1429	NUP155	0.672012
			TRMT61B	ZBTB6	0.67198
			NUDT21	DIP2B	0.671969
			CPSF2	ZRANB1	0.671864
			ADAR	PSME3	0.671846
			CPSF2	SMC6	0.671773
			CSTF1	ADNP	0.671712
			CPSF2	YWHAG	0.671695
			CPSF2	IGF2R	0.671576
			KIAA1429	KIF1B	0.671548
			TRMT61B	PSMC1	0.671496
			NUDT21	KIDINS220	0.671447
			ZC3H13	KBTBD7	0.671389
			CPSF2	ZFP64	0.671374
			NUDT21	NUP37	0.671328
			NUDT21	HELZ	0.671294
			ADAR	HPS3	0.671251
			TRMT6	STAU1	0.671249
			CPSF2	UEVLD	0.671246
			TRMT61A	C14orf80	0.671244
			ADAR	IPO8	0.671228
			RBM15	SMC2	0.671171
			NUDT21	GTF2I	0.671164
			ZC3H13	SPEN	0.671162
			CPSF2	EPRS	0.671138
			CPSF2	VTI1B	0.671122
			TRMT61B	RAD21	0.671093
			ADAR	NIPA2	0.67108
			CSTF1	RAB22A	0.671023
			TRMT61B	RBM18	0.670998
			KIAA1429	USP34	0.670981
			TRMT61B	UTP20	0.670947
			TRMT6	TASP1	0.670941
			NUDT21	CNBP	0.670892
			CSTF2	SAP130	0.670872
			CPSF2	SMARCA5	0.67087
			NUDT21	AHCTF1	0.670864
			TRMT61B	NUP155	0.670862
			TRMT61B	APPBP2	0.67086
			ZC3H13	RBL2	0.670787
			CSTF2	C5orf22	0.670776
			METTL14	CSNK1G1	0.670775
			NUDT21	PRMT5	0.67077
			NUDT21	BRMS1L	0.670748
			METTL14	ERBB2IP	0.67072
			CSTF2	SP2	0.670697
			TRMT61B	CNOT1	0.67068
			NUDT21	C5orf24	0.670607
			NUDT21	DNAJC11	0.670572
			CPSF4	POP7	0.670557
			KIAA1429	XPO4	0.670547
			METTL14	PRDM4	0.670532
			CSTF1	PRPF6	0.670346
			ZC3H13	XPO4	0.670344
			TRMT61B	COMMD2	0.670165
			TRMT61B	RMND5A	0.670096
			METTL14	TRIP11	0.670061
			METTL14	TOP1	0.670055
			NUDT21	SUZ12	0.670033
			TRMT61B	SOS1	0.669931
			NUDT21	ACLY	0.669913
			TRMT61B	ZNF143	0.669863
			METTL14	EPC2	0.669861
			ADAR	OSBPL11	0.669852
			CPSF3	C2orf44	0.669839
			ADAR	ADCY3	0.669743
			PCF11	NR2C2	0.669727
			PCF11	PRDM10	0.669697
			KIAA1429	FBXO11	0.669684
			CSTF2	WDHD1	0.669639
			METTL14	PPM1A	0.669478
			NUDT21	VPS4B	0.669445
			RBM15B	NEK4	0.669442
			CSTF1	SPATA2	0.669442
			KIAA1429	KPNA6	0.669412
			ZC3H13	ANKRD17	0.669374
			CPSF2	LZIC	0.669351
			NUDT21	CSNK1G1	0.669345
			ADAR	MEF2D	0.669336
			ZC3H13	PREPL	0.669316
			NUDT21	TARDBP	0.669299
			CSTF2	FCF1	0.669281
			CPSF2	YWHAQ	0.669228
			KIAA1429	CCNE2	0.669161
			NUDT21	USP34	0.669151
			ZC3H13	HEATR5B	0.669151
			NUDT21	NRAS	0.669136
			CSTF2	OIP5	0.669112
			CPSF3	STAMBP	0.669071
			NUDT21	NUP155	0.669067
			NUDT21	SSRP1	0.668994
			ADAR	MAML1	0.668969
			TRMT6	RBBP9	0.668966
			CPSF2	MPHOSPH9	0.668895
			NUDT21	RSBN1	0.668887
			NUDT21	RPE	0.668873
			CSTF2	NEK2	0.668845
			CLP1	ZFP91	0.66882
			CPSF2	STRN	0.668783
			NUDT21	MORF4L1	0.668737
			ADAR	S100PBP	0.668728
			TRMT61B	VPS54	0.668692
			RBM15B	HCFC1	0.668575
			ZC3H13	ZNF148	0.668574
			TRMT61B	SLC25A24	0.668548
			TRMT61B	UBE2V1	0.668496
			ADAR	NCAPD2	0.668478
			TRMT61B	DKC1	0.668466
			ADAR	PSMD2	0.668453
			NUDT21	ADAM17	0.668453
			ADAR	KLHL20	0.668447
			CPSF2	DHX36	0.668341
			NUDT21	WDR47	0.668321
			ZC3H13	CREB1	0.66827
			METTL14	YTHDF2	0.668218
			ADAR	DDX46	0.668161
			ZC3H13	ZNF143	0.668135
			ADAR	FUBP3	0.668132
			ADAR	STAG1	0.668026
			METTL14	SOS2	0.668022
			KIAA1429	GNPNAT1	0.667991
			NUDT21	LEMD3	0.667985
			CPSF2	AP3B1	0.667947
			CPSF2	SAP130	0.667935
			NUDT21	ECT2	0.66789
			ZC3H13	KCTD18	0.667842
			ADAR	NOTCH2	0.667842
			CPSF2	SLC4A1AP	0.667821
			CPSF2	COPS4	0.667808
			NUDT21	LONP2	0.66775
			CPSF2	ACLY	0.667741
			TRMT61B	EIF4H	0.667741
			NUDT21	TRIP11	0.667732
			TRMT61B	HEATR5B	0.667718
			CSTF2	CDC5L	0.667676
			WTAP	QKI	0.667664
			KIAA1429	NUP133	0.667587
			NUDT21	SLC4A1AP	0.667586
			TRMT61B	FCF1	0.667581
			TRMT61B	KIF2A	0.667576
			ADAR	SMEK2	0.667429
			METTL14	WDR20	0.667406
			NUDT21	USP16	0.667378
			METTL14	MPP5	0.667367
			TRMT61B	HLTF	0.667291
			ZC3H13	BBS10	0.667261
			KIAA1429	GEMIN5	0.667252
			CSTF2	GANAB	0.66724
			ZC3H13	NF1	0.667221
			CSTF3	PDHX	0.667192
			METTL14	GPBP1	0.667101
			ADAR	TUBA1B	0.667086
			TRMT61B	PPP1CB	0.667075
			ADAR	PRKDC	0.666992
			NUDT21	DDX3X	0.666988
			PCF11	CCNT2	0.66694
			NUDT21	PUM1	0.666875
			CSTF2	CEBPZ	0.666865
			TRMT61B	USP1	0.66684
			KIAA1429	CCDC117	0.666836
			NUDT21	SPTY2D1	0.666826
			ADAR	CTDSP2	0.666807
			METTL14	ZNF407	0.666802
			KIAA1429	FUBP3	0.666802
			METTL14	CTCF	0.666794
			CPSF2	RPE	0.666733
			CSTF2	PGK1	0.666662
			CPSF2	ARMC1	0.666659
			NUDT21	PPTC7	0.666648
			NUDT21	KLHL20	0.666641
			CSTF2	TPM3	0.666636
			CPSF2	RAB3GAP1	0.666628
			TRMT61B	FAM98A	0.666626
			NUDT21	DLAT	0.666594
			TRMT6	DDX27	0.666587
			ADAR	KLF11	0.666529
			ADAR	TDRD7	0.666469
			NUDT21	GZF1	0.666421
			PCF11	REV1	0.6664
			ADAR	RPA1	0.666392
			TRMT61B	COPB1	0.666344
			ZC3H13	SCYL2	0.666325
			NUDT21	ZBTB11	0.666323
			NUDT21	GANAB	0.666295
			KIAA1429	UTP20	0.666273
			PCF11	MON2	0.666269
			CSTF2	RFC1	0.666254
			ZC3H13	LATS1	0.666237
			TRMT61B	SUZ12	0.666207
			TRMT61B	FXR1	0.666185
			KIAA1429	SRFBP1	0.666108
			ZC3H13	NCKAP1	0.666106
			CLP1	DPH2	0.666057
			CSTF2	FBXO5	0.666056
			ADAR	TBCCD1	0.666047
			METTL14	BCLAF1	0.666013
			KIAA1429	DDX18	0.666
			CPSF3	SSRP1	0.665999
			NUDT21	NUCKS1	0.665951
			ADAR	C12orf4	0.665929
			KIAA1429	SLC30A6	0.665912
			CPSF3	PRIM1	0.6659
			ZC3H13	ZMYM4	0.665888
			PCF11	ZMYM2	0.665869
			ADAR	ECT2	0.665861
			NUDT21	PAIP1	0.665801
			CPSF3	MRPL19	0.665794
			ADAR	SUPT16H	0.665645
			NUDT21	RNF138	0.665631
			ADAR	USP14	0.66562
			NUDT21	CKAP2	0.665584
			ZC3H13	ARID4B	0.665569
			RBM15	XPO1	0.665561
			CPSF2	TINF2	0.665521
			METTL14	APAF1	0.665491
			ADAR	TOPBP1	0.665441
			TRMT61B	TTF1	0.665364
			TRMT61B	RCN2	0.665354
			NUDT21	FBXO21	0.665353
			NUDT21	DDB1	0.665347
			CLP1	TUBA1C	0.665344
			WTAP	HSF2	0.665343
			NUDT21	ZC3H14	0.665329
			CPSF3	CKS1B	0.665298
			ADAR	GPATCH4	0.665213
			NUDT21	GSPT1	0.66517
			CSTF2	DDX18	0.665115
			NUDT21	DBR1	0.665091
			CPSF2	ATF1	0.665031
			ADAR	CDV3	0.664995
			ZC3H13	MFAP3	0.66498
			NUDT21	UBE3C	0.664954
			NUDT21	DDX21	0.664943
			METTL14	FBXO11	0.664934
			CPSF2	SIN3A	0.664868
			PCF11	RASA2	0.664864
			CPSF2	KTN1	0.664863
			METTL14	C11orf58	0.664856
			CPSF2	EIF2B2	0.664784
			NUDT21	BBX	0.664781
			TRMT61B	PAK2	0.664748
			ADAR	WNK1	0.664713
			CPSF4	ALKBH4	0.664698
			NUDT21	UBE3A	0.66466
			CSTF2	ZBTB33	0.664653
			ADAR	MBTPS2	0.664639
			CPSF2	ADAM17	0.664558
			NUDT21	REST	0.664465
			TRMT61B	DUSP11	0.664453
			METTL14	CDC40	0.664447
			CPSF2	PSMD1	0.664382
			KIAA1429	APC	0.664368
			PCF11	ZSCAN29	0.664336
			WTAP	KHDRBS1	0.664327
			CPSF2	SOS2	0.664279
			CPSF2	NUBPL	0.664275
			NUDT21	AP3B1	0.66425
			ADAR	SP2	0.664246
			NUDT21	MIER1	0.664228
			CPSF2	ERCC4	0.664219
			ZC3H13	DIS3	0.664209
			CPSF2	ASPM	0.6642
			ADAR	RNMT	0.664149
			KIAA1429	TNPO1	0.664137
			ADAR	SMC6	0.664095
			NUDT21	PAIP2	0.664069
			ADAR	TSN	0.664005
			TRMT61B	HIAT1	0.663991
			CSTF2	KHDRBS1	0.663971
			CSTF2	DEPDC1	0.663963
			NUDT21	ASB7	0.663938
			WTAP	RNF138	0.663886
			ADAR	LRRC58	0.663864
			ADAR	SART3	0.663859
			CPSF2	FAM91A1	0.663829
			NUDT21	CHD9	0.663828
			NUDT21	CS	0.663827
			CPSF2	PSME3	0.663817
			TRMT61B	DHX15	0.66379
			CPSF2	FBXO5	0.663727
			METTL14	DHX15	0.663707
			CSTF3	NAT10	0.663703
			NUDT21	SPEN	0.663695
			CPSF2	WDR7	0.663661
			ADAR	DNAJC14	0.663613
			NUDT21	RANBP2	0.663582
			METTL14	MFAP1	0.663547
			TRMT61B	C6orf211	0.663523
			ADAR	WBP11	0.663479
			TRMT61B	TNPO3	0.663476
			NUDT21	OSBPL11	0.663473
			METTL14	VCPIP1	0.66345
			METTL14	FUBP1	0.663377
			TRMT6	PNO1	0.66337
			CPSF2	MCM8	0.663335
			PCF11	DIP2A	0.663319
			ZC3H13	SBF2	0.663297
			KIAA1429	KPNB1	0.663273
			TRMT61B	TMPO	0.663242
			CSTF2	KIF23	0.663217
			ADAR	PAFAH1B1	0.663186
			ADAR	SMG6	0.663155
			ADAR	CRLF3	0.66315
			WTAP	C12orf4	0.663146
			NUDT21	N4BP2	0.663135
			METTL14	EIF4E	0.663131
			ZC3H13	NBR1	0.663111
			METTL14	M6PR	0.663078
			NUDT21	ROCK1	0.663072
			TRMT6	GINS1	0.663052
			CSTF2	NKAP	0.662911
			TRMT6	DDX18	0.662885
			WTAP	RBM22	0.662869
			TRMT61B	SMC2	0.662863
			TRMT6	PANK2	0.662841
			CPSF2	NRD1	0.662819
			ADAR	MBD4	0.662794
			NUDT21	RAB3GAP1	0.662735
			CPSF2	STRAP	0.662731
			ADAR	PPP3R1	0.662724
			RBM15	GAPVD1	0.662719
			KIAA1429	G3BP2	0.662715
			CPSF2	MAPK1	0.662696
			KIAA1429	MIB1	0.662693
			TRMT61B	TRUB1	0.662689
			METTL3	TCERG1	0.662688
			KIAA1429	IARS	0.66267
			ADAR	HDGF	0.662667
			KIAA1429	BAZ1B	0.66265
			CPSF4	NUP85	0.662622
			ADAR	COPB1	0.66261
			CSTF2	AURKA	0.662605
			ZC3H13	SMG6	0.662597
			CPSF2	CSE1L	0.662546
			CPSF2	ARL5A	0.66254
			CSTF2	EIF4G1	0.662484
			PCF11	YTHDC1	0.662411
			TRMT61B	ALMS1	0.662391
			NUDT21	GEMIN5	0.66238
			NUDT21	C5orf22	0.66233
			ZC3H13	USP33	0.662329
			PCF11	WDR73	0.662309
			METTL14	ZNF510	0.662281
			CSTF2	MCM6	0.662256
			WTAP	LATS1	0.662217
			CLP1	RNF26	0.662169
			RBM15	FANCC	0.66213
			NUDT21	HPS3	0.662119
			WTAP	TARDBP	0.662053
			CPSF2	CTR9	0.661944
			TRMT61B	CCDC47	0.661891
			CPSF1	RECQL4	0.661856
			CPSF2	COPB1	0.661854
			ADAR	GART	0.661786
			NUDT21	TMEM183A	0.661747
			ADAR	CALCOCO2	0.661742
			NUDT21	ARIH1	0.661694
			TRMT61B	TAF1	0.661667
			NUDT21	IFT81	0.661655
			TRMT61B	TTC26	0.661592
			NUDT21	HLTF	0.661579
			METTL14	C6orf211	0.661535
			TRMT61B	ECT2	0.661528
			CPSF2	EIF4E	0.661518
			TRMT61B	APOOL	0.661502
			NUDT21	STRAP	0.661487
			RBM15	NUP160	0.661466
			ADAR	MTM1	0.661413
			PCF11	ZKSCAN1	0.661404
			NUDT21	WAC	0.661395
			CPSF3	MCM2	0.661309
			ADAR	ZNFX1	0.661305
			ZC3H13	PTPN11	0.661245
			CLP1	HSPA8	0.661226
			NUDT21	ZCCHC14	0.661178
			PCF11	GCC2	0.661165
			CSTF2	TMPO	0.661159
			RBM15	RC3H2	0.66111
			METTL14	PIK3R4	0.661106
			ADAR	IGF2R	0.6611
			CSTF2	COMMD2	0.661087
			METTL14	CTR9	0.661055
			NUDT21	SRP72	0.661022
			RBM15	FBXO5	0.661008
			CPSF2	SEC23B	0.660998
			NUDT21	GPATCH8	0.660977
			NUDT21	NDUFS1	0.660953
			METTL14	CDC23	0.660919
			KIAA1429	SBNO1	0.660918
			TRMT61B	TRRAP	0.660903
			RBM15	NUP155	0.660878
			METTL14	ZBTB33	0.660873
			KIAA1429	CPNE3	0.660844
			NUDT21	BBS2	0.660769
			ZC3H13	RBM12	0.660738
			CPSF2	IQGAP1	0.660729
			TRMT61B	ARL2BP	0.660705
			PCF11	CHD6	0.660694
			NUDT21	QTRTD1	0.660645
			CPSF2	HIF1A	0.660625
			CSTF2	SAE1	0.660594
			METTL14	CNOT8	0.660584
			METTL14	DCK	0.660562
			NUDT21	MAP3K2	0.660517
			CPSF2	RC3H2	0.660477
			ADAR	SMC2	0.660443
			CPSF2	UBE2Z	0.66042
			METTL14	KIF2A	0.660381
			METTL14	LYSMD3	0.660284
			KIAA1429	SMC3	0.66027
			ADAR	PSMC1	0.660187
			METTL14	GMFB	0.660179
			WTAP	BCLAF1	0.660158
			CSTF2	CENPO	0.660147
			CPSF2	WDR3	0.660131
			PCF11	MDM4	0.6601
			NUDT21	EYA3	0.660093
			CLP1	ABCF1	0.660022
			WTAP	ATG5	0.660011
			TRMT61B	DEK	0.659998
			CSTF1	DHX35	0.659993
			ADAR	UBE3C	0.659986
			METTL14	ZNF148	0.659942
			NUDT21	DOCK7	0.659923
			METTL14	PRKAR1A	0.659911
			CPSF2	GANAB	0.659909
			NUDT21	BAZ2A	0.659905
			PCF11	EPM2AIP1	0.659896
			KIAA1429	SMC2	0.659893
			KIAA1429	STAG1	0.659872
			ADAR	C5orf22	0.659851
			TRMT61B	RNASEH1	0.659772
			CLP1	PSMD2	0.659737
			ADAR	PIP5K1A	0.659737
			NUDT21	ZNF384	0.659711
			ADAR	INCENP	0.659704
			ADAR	C1orf43	0.659686
			ADAR	POLD3	0.659682
			TRMT61B	TGFBRAP1	0.659604
			TRMT61B	STRAP	0.659548
			KIAA1429	PARG	0.659513
			TRMT61B	CS	0.659502
			KIAA1429	NCOA2	0.659493
			METTL14	NBR1	0.659437
			CPSF2	HIAT1	0.65941
			METTL14	SPTY2D1	0.659407
			METTL14	RANBP2	0.659402
			CPSF2	USP10	0.659386
			TRMT61B	TMED2	0.659384
			NUDT21	MTM1	0.659382
			METTL14	SART3	0.659361
			WTAP	NUP43	0.659334
			KIAA1429	COPS5	0.659331
			ADAR	R3HDM1	0.659313
			ADAR	TNPO1	0.659309
			CPSF2	ABCB7	0.659243
			NUDT21	SENP2	0.65924
			NUDT21	LIN54	0.659213
			NUDT21	ZMYM4	0.659192
			NUDT21	SERBP1	0.659184
			METTL14	DHX8	0.659184
			KIAA1429	SNX16	0.659137
			METTL14	ZC3H11A	0.659132
			CSTF2	TOPBP1	0.659118
			CPSF2	FBXO28	0.659097
			ZC3H13	MYCBP2	0.659079
			NUDT21	ATAD2	0.659002
			TRMT61B	NECAP1	0.65899
			CSTF1	DPM1	0.658975
			CSTF2	FEN1	0.658955
			TRMT61B	CDC40	0.658952
			NUDT21	NUP98	0.658922
			WTAP	SEC63	0.658903
			CPSF4	CENPO	0.658857
			CSTF1	CRNKL1	0.658776
			KIAA1429	SMEK2	0.658762
			NUDT21	PPP2R5E	0.658734
			CPSF2	NUPL1	0.658701
			CSTF2	YWHAQ	0.658695
			CPSF2	LRRC40	0.658655
			CSTF2	NCAPH	0.658629
			CPSF1	MAF1	0.658622
			TRMT61B	RANBP2	0.658587
			ZC3H13	ARHGEF12	0.658531
			CSTF2	PCNA	0.658518
			KIAA1429	PMS2	0.658505
			ADAR	NFE2L1	0.658487
			NUDT21	NCOA4	0.658477
			ADAR	GRB2	0.658475
			CPSF2	TBC1D14	0.658439
			NUDT21	CDK4	0.658433
			TRMT61B	PTGES3	0.658426
			NUDT21	RFC3	0.658392
			NUDT21	PSMA6	0.658386
			ADAR	EXOC5	0.658372
			TRMT61B	SPTY2D1	0.658324
			CSTF1	CSE1L	0.658279
			CSTF2	SEC23B	0.658277
			TRMT61B	EIF4G2	0.65827
			CSTF2	USP39	0.658257
			NUDT21	PHF6	0.658238
			ZC3H13	DHX36	0.658227
			NUDT21	DHX8	0.658226
			CSTF2	TIMM8A	0.658176
			NUDT21	RNF41	0.658148
			ZC3H13	TAOK1	0.658141
			NUDT21	VEZT	0.658102
			TRMT6	RBM12	0.65809
			CPSF2	DIAPH1	0.658049
			METTL14	DHX9	0.658046
			KIAA1429	EXOC5	0.658031
			NUDT21	USP8	0.658027
			ZC3H13	NFAT5	0.658011
			TRMT61B	PRMT5	0.657974
			ZC3H13	RSBN1	0.657954
			ADAR	SENP2	0.657949
			NUDT21	MAT2B	0.657939
			ADAR	SNX27	0.657905
			TRMT61B	MCFD2	0.657883
			CSTF2	RAD54L	0.657875
			TRMT61B	DCLRE1B	0.657848
			NUDT21	SOCS4	0.657824
			TRMT61B	VGLL4	0.657789
			ZC3H13	HELZ	0.65778
			ADAR	SMARCA5	0.657778
			NUDT21	LRPPRC	0.657744
			NUDT21	DDX23	0.657709
			CSTF2	TSN	0.657702
			NUDT21	NANP	0.657695
			ADAR	C11orf58	0.657669
			CSTF2	DENR	0.657647
			CSTF1	ZSWIM3	0.657609
			KIAA1429	RECQL	0.657603
			NUDT21	IDH3A	0.657599
			TRMT61B	SRFBP1	0.657419
			CPSF2	NOC3L	0.657406
			CPSF3	KCMF1	0.657402
			TRMT61B	SP3	0.657367
			NUDT21	NUP54	0.657354
			METTL14	RIF1	0.657328
			ADAR	ZNF687	0.657327
			CSTF2	XPO1	0.657307
			CPSF2	CTCF	0.657295
			METTL14	KPNA6	0.657276
			TRMT61B	GPBP1L1	0.657265
			KIAA1429	USP37	0.657258
			NUDT21	TRIM23	0.657209
			TRMT61B	BCKDHA	0.657176
			CPSF2	RAN	0.657175
			ADAR	RFWD3	0.657169
			NUDT21	MAPK14	0.657144
			PCF11	RBM12B	0.657131
			NUDT21	VPS26A	0.657131
			ZC3H13	RANBP2	0.657115
			CSTF2	ISG20L2	0.657066
			NUDT21	API5	0.657066
			CPSF2	MCFD2	0.657049
			PCF11	TIA1	0.657039
			METTL14	DHX36	0.657012
			NUDT21	RBBP4	0.656988
			TRMT61B	BPTF	0.656915
			NUDT21	LMAN1	0.656909
			CPSF2	FAM98B	0.656891
			ZC3H13	TRRAP	0.65688
			TRMT61B	REST	0.656799
			RBM15B	ARIH2	0.656779
			CSTF2	NUSAP1	0.656718
			NUDT21	MAML1	0.656701
			TRMT61B	PAIP2	0.65668
			ADAR	ZNF143	0.656628
			NUDT21	ZFP64	0.656596
			ADAR	TLK1	0.656593
			NUDT21	UBR1	0.656592
			TRMT61B	LSG1	0.656565
			CPSF3	GEMIN6	0.656556
			TRMT61B	CREB1	0.656551
			CSTF2	FUBP3	0.656547
			PCF11	HECTD2	0.656529
			METTL14	MAML1	0.656526
			CSTF2	BRCA1	0.656507
			NUDT21	YWHAQ	0.656503
			METTL14	EIF4G2	0.656491
			CPSF2	TRIP12	0.656481
			ADAR	WDR44	0.656472
			NUDT21	METTL9	0.656392
			METTL14	PCNP	0.656388
			CSTF2	NOL11	0.656337
			ZC3H13	DYNC1I2	0.656331
			NUDT21	UBQLN1	0.65628
			WTAP	CREB1	0.656272
			NUDT21	CSDE1	0.65626
			CSTF2	ELK1	0.656212
			CPSF2	DICER1	0.656202
			CPSF2	CDCA4	0.6561
			ADAR	SAP130	0.656092
			METTL14	BECN1	0.656071
			NUDT21	ARL5A	0.656059
			KIAA1429	CDC5L	0.656049
			CPSF3	CBX3	0.65604
			CSTF2	DBR1	0.656025
			NUDT21	RAD51AP1	0.655999
			ZC3H13	WDR26	0.655952
			CPSF2	KLHL20	0.65595
			METTL14	ANKRD40	0.655942
			ADAR	TOP1	0.655931
			CPSF2	NCKAP1	0.655859
			CLP1	MFAP1	0.655823
			NUDT21	BCAS2	0.655818
			ADAR	KIF1B	0.65579
			NUDT21	SMC4	0.655757
			TRMT61B	HAT1	0.655751
			TRMT61B	NUP160	0.65566
			ADAR	GSTCD	0.655648
			ADAR	ATF1	0.655621
			METTL14	GPBP1L1	0.655616
			CPSF2	NCBP1	0.655601
			TRMT6	CSE1L	0.655573
			ZC3H13	AFF4	0.65554
			RBM15	NCBP1	0.655481
			ZC3H13	MAN1A2	0.655468
			WTAP	MTO1	0.655463
			KIAA1429	STAU2	0.655455
			ADAR	IFIH1	0.655451
			ADAR	CDC23	0.655445
			KIAA1429	TROVE2	0.655399
			NUDT21	ZNF146	0.655391
			ADAR	CLTC	0.655377
			ADAR	ILF2	0.655371
			METTL14	NIPBL	0.655361
			WTAP	RBMX	0.655353
			TRMT61B	GPATCH8	0.655341
			TRMT61B	SBNO1	0.655324
			CPSF2	THAP1	0.655324
			TRMT61B	RMI1	0.655312
			NUDT21	DPM1	0.655286
			CPSF2	KIF11	0.655269
			PCF11	FNBP4	0.655253
			CLP1	GPATCH4	0.655242
			NUDT21	ZWILCH	0.655226
			NUDT21	UBFD1	0.655214
			ADAR	YWHAQ	0.655167
			ZC3H13	ASXL2	0.655144
			NUDT21	XPO4	0.655131
			KIAA1429	SRP72	0.65508
			TRMT61B	DCTN1	0.655036
			KIAA1429	PIK3R4	0.655013
			KIAA1429	CHD8	0.654977
			CPSF2	ANAPC1	0.654907
			CPSF2	SGOL2	0.654907
			CFI	PAPSS2	0.654907
			CPSF2	FBXO11	0.654905
			CPSF2	L2HGDH	0.654887
			NUDT21	FBXL14	0.65487
			METTL14	ZBTB6	0.65486
			ZC3H13	ATRX	0.654821
			ADAR	RRM1	0.654821
			ADAR	CANX	0.654798
			NUDT21	ANKRD11	0.654781
			CPSF2	DCUN1D1	0.65474
			CPSF2	PURB	0.654703
			TRMT61B	OSBPL11	0.6547
			CPSF2	ACTR3	0.654683
			METTL14	EXOC5	0.654655
			CPSF2	DIP2B	0.654637
			WTAP	KIF2A	0.654597
			NUDT21	PHKB	0.654514
			METTL14	CLASP1	0.654494
			CSTF2	GART	0.654489
			METTL14	PHF3	0.654485
			CPSF2	PHF3	0.654472
			CSTF2	FIGNL1	0.654448
			NUDT21	INTS7	0.654447
			CSTF2	KIFC1	0.654409
			METTL14	KHDRBS1	0.654369
			CFI	IFITM2	0.654355
			RBM15	RMI1	0.654329
			NUDT21	RRP15	0.654294
			CSTF2	IMMT	0.654251
			TRMT61B	GEMIN5	0.654249
			PCF11	RBBP6	0.65424
			WTAP	GOPC	0.654225
			NUDT21	RAP2A	0.654219
			CPSF1	SCRIB	0.654212
			METTL14	MAT2B	0.654208
			KIAA1429	POP1	0.654166
			CPSF2	CBLL1	0.654133
			CPSF2	PPIL1	0.654083
			CSTF2	NCAPD3	0.654082
			KIAA1429	MAPK1	0.654036
			TRMT61B	EDC4	0.654035
			WTAP	TULP4	0.654013
			CSTF2	PSMC2	0.653996
			TRMT61B	SMARCC2	0.653986
			NUDT21	IPO9	0.653984
			TRMT61B	ATP2C1	0.653954
			NUDT21	NOMO2	0.653946
			NUDT21	PPM1A	0.653936
			CLP1	SF1	0.653866
			CSTF2	KIF18A	0.653862
			NUDT21	LBR	0.653833
			CSTF2	DHX8	0.653776
			TRMT61B	NUP98	0.653699
			TRMT61B	NEDD1	0.653668
			PCF11	TRIM52	0.653661
			TRMT61B	DCK	0.653639
			PCF11	PAN3	0.653637
			CSTF2	DDX23	0.65362
			CLP1	PPIL1	0.653617
			NUDT21	YTHDF3	0.653613
			TRMT61B	ZNF148	0.653604
			NUDT21	RACGAP1	0.653601
			CPSF3	KPNA2	0.653598
			CLP1	PSME3	0.653595
			ADAR	TRIP12	0.653591
			KIAA1429	SMG6	0.653465
			CSTF2	CKAP2L	0.653456
			ADAR	ADIPOR2	0.6534
			CSTF2	STRAP	0.653396
[truncated: 50,702 more rows]

## Sheet: S8
Table-S8: List of "writer" related genes in four independent datasets
			Gene
			LMAN1
			CHD8
			DDB1
			CENPQ
			SOD2
			CHD9
			SORL1
			WDR34
			C20orf27
			STK25
			BRCA1
			LARP7
			COL1A1
			AP1S2
			RAB33B
			ZNF212
			NUDT1
			ROR2
			FOXM1
			ZBTB48
			GYPC
			GRB2
			TPM3
			CETN3
			GCC2
			PPM1A
			INTS1
			C11orf73
			MLF1
			EMILIN1
			COL18A1
			CDCA4
			CXorf56
			SEC23IP
			GNA11
			GNG12
			RP9
			COMMD5
			UBE2W
			ARMC6
			LPIN3
			MAD2L1
			E4F1
			C1orf112
			GOT2
			POLRMT
			ZNF324
			CASC4
			DNAJC9
			ITSN1
			TCP1
			CENPL
			KIF4A
			NUP85
			SQLE
			ELF1
			SAFB2
			TRAIP
			FBXO3
			MCM5
			AP2S1
			CCDC14
			SOCS3
			CCNA2
			C6orf120
			MRPL37
			TSEN54
			CBX2
			ABI3
			STMN1
			CKS2
			TDP1
			BRI3BP
			FCGR2A
			EXOC4
			TRMT1
			LRRC32
			AXL
			LMNB1
			TELO2
			RNF31
			SLC31A1
			CLIC4
			DPM1
			BIRC6
			CLASP1
			CCNB2
			ZNF10
			WDR74
			PCNP
			MXRA7
			BTBD1
			CDT1
			SMARCA4
			DEGS1
			FAIM
			PLEKHH1
			C14orf93
			CCNE2
			ZNF121
			PSMD10
			PRKRIP1
			FBXL17
			DDX21
			B3GALT6
			LIN9
			SYNJ2BP
			E2F2
			POLE
			SLC7A7
			SLFN11
			CLIP3
			CDCA2
			ACP1
			ZMYM2
			MPHOSPH9
			ARPC5L
			STRA13
			C20orf194
			EXO1
			TCF20
			SRM
			ASF1A
			IGSF6
			ADNP
			KDELR2
			NCOA7
			MTX2
			TNPO2
			PTDSS2
			BMP2K
			LY96
			ADCK5
			HRSP12
			PHKB
			NEK2
			RCN2
			AP1S1
			RCBTB2
			SAFB
			ZADH2
			FANCD2
			ARL6
			SENP5
			LBR
			PLXNA3
			ESPL1
			LPP
			SLTM
			C20orf24
			PELP1
			C5orf24
			MSN
			TTF2
			NGRN
			PSMA1
			LYPLA1
			C1orf101
			MRPL19
			EZH2
			ARMC1
			ZC3H3
			CHEK1
			SLC25A44
			GDI1
			EFTUD2
			ZNF609
			PACS2
			CBR4
			KIFC1
			SMYD5
			TUSC2
			TM2D3
			TMPO
			KIAA1524
			ZNF20
			STOM
			PLEKHA3
			TMEM14A
			GPKOW
			YY1AP1
			MAML3
			C14orf80
			PHF19
			TTC5
			WDR36
			ST3GAL6
			MPZL1
			ARSB
			NT5DC3
			FBXO5
			OXR1
			C5orf34
			CENPA
			MCAM
			CDCA7
			RBL2
			PYGO2
			CSE1L
			CENPN
			CINP
			TTC7A
			MRPS26
			SLC35C2
			RFC4
			JAZF1
			CCDC130
			LEMD3
			POLQ
			CNOT10
			GTF3C2
			PRR11
			NSDHL
			RGS2
			GFM2
			ARHGEF11
			PRDX3
			SMC2
			PECAM1
			PILRB
			ANAPC11
			CAPZA1
			ZNF512
			LYN
			TGFB3
			ELK1
			AARSD1
			MAPK6
			MSH5
			PLA2G5
			TIMM10
			LSM5
			GINS4
			GIMAP7
			AP1G2
			PSAT1
			EMD
			APH1A
			PUS7
			TUBB6
			RRM2
			NGLY1
			NCBP2
			MRPS23
			LRRC40
			SMG5
			NCAPD2
			KRR1
			LYL1
			SLC25A19
			FAM43A
			CSNK1G3
			TGFBR2
			DEAF1
			ZNF700
			SNX1
			CHAF1B
			ADIPOR2
			CTPS2
			SCRIB
			CDC42SE2
			TIMP2
			DSN1
			DTWD1
			HDGF
			FEZ2
			CDC5L
			ZNF250
			RECQL4
			CDKN3
			NUDCD1
			STXBP3
			NPC1
			LRIG2
			SMEK2
			FAM64A
			ATF7IP2
			CDK10
			FCHSD1
			MDM4
			GNL2
			PIGX
			CNBP
			G3BP1
			NUP155
			ADCK1
			SAAL1
			HCST
			PALLD
			KPNA2
			PARP16
			BIRC5
			BCLAF1
			KNTC1
			GIMAP1
			TRIM41
			ZSCAN16
			RACGAP1
			HMGN4
			RGL1
			APPBP2
			WDR6
			NGDN
			PJA2
			FRYL
			ZNF7
			ACVR2A
			AURKB
			MRPS28
			PDSS1
			ATP8B4
			CACNA1H
			TUBA1A
			CYB5R4
			ATG7
			REXO1
			MAP1A
			ZNF561
			NKAP
			CTSK
			EXOSC3
			POP7
			CCNDBP1
			DMTF1
			PDE4D
			PAPD4
			PIK3CD
			ARPC1A
			RUFY1
			RNPC3
			DAG1
			ZFAND6
			NUF2
			ARID2
			CD86
			FAM91A1
			PTTG1
			CDCA5
			REEP1
			SPAST
			RGS1
			TEAD4
			TNRC6B
			COMMD8
			NCOA5
			INPPL1
			DIAPH3
			C6orf211
			GGH
			LUM
			WDR61
			RBM34
			PUM2
			HECTD1
			BRPF1
			PGAP1
			ZNF786
			REXO4
			ZNF142
			BAZ2B
			NISCH
			TCEB1
			VENTX
			TUBA1C
			NSUN6
			SYTL2
			XPNPEP3
			CYBB
			PCMTD1
			CDK5RAP3
			YTHDF2
			FAM76A
			POP1
			NUP107
			PDE4B
			HKR1
			DDX1
			SP3
			VPS54
			MKI67
			SYPL1
			LAMP2
			ATXN1
			CTNND1
			OLFML3
			DCAKD
			STXBP1
			LSM2
			TBRG4
			SNX12
			NUP205
			FCER1G
			TOP2B
			TSPAN4
			MED19
			NXT2
			MORF4L1
			RBM25
			CLEC10A
			ERGIC2
			RNF123
			ANKS3
			RBM28
			SRRM2
			HGS
			POLA2
			LNX1
			FANCG
			UCK2
			DONSON
			YIF1B
			NBN
			TOMM20
			MSC
			SEC23B
			SPTLC1
			TOPBP1
			DOCK2
			DPYSL2
			IKZF5
			GIMAP8
			NLRP3
			FBXO8
			ASCC3
			CRLS1
			PAIP2
			MEOX1
			MAPKAP1
			UBQLN4
			REEP3
			LMBRD1
			PRPF19
			SLC2A3
			CPSF3L
			CDC25C
			TSC2
			RCOR3
			BBS10
			PRDM4
			MNDA
			PAXIP1
			YY1
			CKS1B
			SNAPC4
			RPUSD1
			KIAA1407
			TMTC3
			LUC7L
			SGOL1
			RAMP1
			BLM
			RHBDD2
			XRCC3
			PPP2CB
			STX11
			TBXAS1
			PLEKHA7
			REV1
			CLCN7
			RND3
			RRBP1
			MTMR10
			MAT2B
			RBM12B
			BCOR
			CSNK1A1
			CCNC
			ZNF696
			HEG1
			DCTN6
			TFG
			ANXA5
			UBE2G2
			EIF4B
			MCTS1
			C9orf142
			OGT
			APIP
			MYLIP
			SLC11A2
			TMEM158
			IKZF2
			CBFB
			ASPM
			PNRC2
			LSM6
			COPS5
			CDCA3
			DENR
			PEA15
			FNBP4
			WDR25
			C22orf29
			ANKFY1
			TNFSF13B
			RWDD1
			CCNG1
			ZNF526
			TMEM173
			USP34
			EDC4
			SPC25
			VAMP3
			WDHD1
			TRRAP
			GLRX5
			RAB5C
			FLAD1
			TTLL3
			MSH2
			C1orf35
			PCCA
			DTL
			RSAD2
			ANGPTL2
			MORC4
			MAD2L1BP
			CCND2
			CDC42BPB
			KIF20A
			SNRPB
			ZNF654
			MORN2
			ZNF282
			NUMA1
			ELL2
			LAMA4
			EIF4G2
			ZXDB
			MGEA5
			CHAC2
			ZNF398
			APITD1
			LIG3
			TTK
			ZNF33A
			NCAPG
			FDPS
			C21orf58
			AMD1
			ATP8B1
			MAD2L2
			FANCB
			SEC22A
			C8orf44
			NUSAP1
			BCKDHB
			GNL3
			ITGA5
			ATP5F1
			GFOD2
			SLC25A3
			CCNB1
			ANAPC4
			CCDC34
			A2M
			LMNB2
			MANEA
			CCNE1
			LCOR
			CCAR1
			COPS4
			EIF1AX
			RSRC1
			PTRF
			PSMD11
			CNOT1
			ZBTB11
			LSM4
			DPYD
			DOHH
			PRDX4
			L2HGDH
			MRPL15
			XPC
			ALDH1L2
			SF3A3
			HEATR5B
			C17orf53
			NFE2L2
			PAQR4
			DUS4L
			TNFAIP6
			SCAMP3
			SVIL
			CPVL
			LRP5L
			SH2B1
			RBM7
			TAF9
			GPS1
			MKLN1
			XKRX
			DAGLB
			MCM10
			MAP4K3
			CD93
			FKBP5
			STRN3
			TMEM106C
			MELK
			NDC80
			NSUN5
			MAN2C1
			SUPT16H
			OIP5
			ZFP1
			GSK3B
			ATG3
			UPF1
			EBP
			GPBP1
			SLC22A5
			DEPDC1
			KIF23
			ZNF695
			MTF2
			PARVG
			DCTN4
			CDRT4
			ATP5J2
			SPAG5
			MYO9A
			CEP290
			CHD7
			API5
			SPRY1
			RAB2B
			MRPL13
			C12orf5
			PRC1
			STAB1
			GIMAP4
			FKBP3
			RAB4A
			FARSA
			PPP1R3E
			TBX3
			WDR27
			MCM2
			CDAN1
			MCM4
			SLC24A1
			PAN3
			PDHX
			MTA1
			GNG11
			FILIP1L
			CKAP2L
			PDIA6
			SPIN3
			STAM2
			EBNA1BP2
			TAF1C
			CIAPIN1
			CENPI
			RPP21
			TTC14
			CCNF
			KLHL5
			PPM1G
			AKAP8
			SOCS5
			PGM5
			CENPK
			UPF3B
			C14orf142
			POLD1
			DMWD
			ADSS
			POLR3F
			GAK
			ACTN1
			MRPL36
			DNAJB14
			MT2A
			USP39
			RFC5
			C1orf162
			ARFGAP1
			ZBTB40
			UQCRC2
			CDC25A
			ARHGEF10L
			BCL2L12
			C17orf70
			ELP4
			RYK
			QARS
			DEPDC1B
			ECHDC1
			SMARCC1
			NRM
			PHKG2
			ACVRL1
			ALKBH1
			SCOC
			YIPF4
			ZNF513
			RBM33
			DPH3
			DNAJA4
			RBM23
			OSMR
			CRYAB
			KIF11
			SKP2
			ZNF692
			SH3GLB1
			HMGN3
			MED8
			STAT4
			SNRPA
			PTGES3
			INTS8
			TCF12
			PUS1
			MASTL
			POGK
			RIPK2
			MS4A6A
			ARIH2
			IFITM2
			PRPF4B
			MORC3
			TBC1D2B
			ALG13
			RFX1
			VIM
			RWDD3
			ITPR1
			DUSP1
			SHPRH
			STX7
			SFMBT2
			CDC42
			PPP1R16A
			POMGNT1
			RRS1
			TSNAX
			PARP2
			CDC20
			ZNF195
			THOP1
			ARMC10
			PLK4
			CCNT2
			BUB1
			AIF1
			HCN3
			ATAD3A
			ZRANB2
			TRIP13
			IL6
			PTBP1
			BRD1
			CDC7
			SNX7
			MTX3
			NCKAP1
			CLK1
			DUSP11
			BBS2
			TTC31
			MRPL3
			SLC5A6
			KIAA0907
			PREB
			STIL
			UBE2C
			NDST2
			TNPO3
			PDDC1
			RPS12
			ZDHHC5
			COMMD10
			KLHL12
			TOP2A
			FEN1
			SF3B1
			RAD54L
			SETDB2
			HIF1A
			KIF18A
			SPON2
			MLLT10
			EIF2AK4
			BAZ1A
			DMAP1
			UBQLN1
			FAM83D
			RABL3
			ANGEL2
			GLIPR1
			MBD3
			IER3IP1
			MMD
			JAK1
			ZNF800
			AKT1
			MCM6
			EIF4A2
			PLEKHA4
			PTCD1
			COL6A1
			UBE2V2
			SFT2D1
			DERL1
			MOAP1
			F3
			KHDRBS1
			LARS2
			CTHRC1
			PLA2G4B
			SERBP1
			CSF1R
			PNN
			TIGD5
			KLHL3
			ECD
			VRK1
			USP1
			CENPM
			CENPF
			UBC
			CDCA8
			CEP250
			RNF38
			ATP13A1
			TPX2
			SLC33A1
			USP47
			NDUFAB1
			MNS1
			GLT8D2
			ZCRB1
			ANLN
			PLEKHO1
			MSH6
			BOP1
			EP400
			PTK2
			YWHAQ
			PCDH7
			DENND1A
			FAM76B
			RHEB
			OTUD6B
			TASP1
			SENP7
			SEC11C
			ATF1
			BBS1
			CDC6
			WDR62
			RARB
			TCF4
			NKTR
			AURKA
			FAM126B
			PRRX1
			TRAF2
			SSRP1
			CHAF1A
			NCAPD3
			DUSP14
			COL5A2
			CSPP1
			RAB9B
			DGAT1
			CORO1C
			RAD54B
			C17orf80
			PRKDC
			PDCD6IP
			ATXN2
			RRAS
			SURF4
			BCAS2
			NUDCD2
			SNRPG
			RPL17
			LRRC45
			ZNF514
			LRIG1
			PCBD2
			MDH2
			TXNL4A
			ZWINT
			TRUB1
			SLC31A2
			APEX1
			MRPL11
			PFN4
			SMG1
			HLA.DPA1
			PIP5K1C
			TSPAN14
			FBXO30
			UBE2T
			METAP1
			BIN1
			ZNF33B
			PTDSS1
			ECT2
			CD14
			DOCK1
			COPB2
			CTR9
			CENPE
			ASL
			VKORC1L1
			STK36
			NARF
			TACC3
			ZC3HC1
			RBM14
			TYK2
			TFAP4
			GPBAR1
			GLMN
			MCM7
			CCPG1
			TTC8
			CEP55
			EVI2B
			SLC25A11
			EMP3
			ESCO1
			MRPS31
			NT5DC2
			RSBN1
			RHOT2
			RGL2
			SNRK
			UTP6
			RB1
			VASN
			TIMELESS
			SLC25A36
			RPA3
			RDH14
			HAT1
			RAD51AP1
			COL4A1
			ENTPD1
			ZNF564
			YARS
			GTF2I
			CNOT8
			ADAM17
			PIAS4
			TRAK1
			MAPK8IP3
			SELM
			NFXL1
			MRPL42
			CD164
			TPRKB
			PSMB3
			ZNF207
			EXOC7
			TRAPPC3
			R3HDM1
			PMP22
			KIAA0101
			AKAP11
			BCL10
			ME1
			PLEKHA6
			C8orf33
			RUFY2
			PPM1D
			GINS2
			HLA.DQA1
			ZBED5
			MYADM
			PGK1
			PLOD1
			MTFR1
			ANKRA2
			FGL2
			C1R
			PRKCDBP
			GALK1
			FBXL6
			CD1D
			KIAA0141
			LYRM2
			ZNF219
			RAB3GAP1
			ACTL6A
			CLCN6
			C16orf59
			PLK1
			ZNF397
			DDX47
			APEH
			LGALS1
			TAF1B
			COL15A1
			GRIPAP1
			MRPL47
			TWF1
			MRPS17
			HSD17B4
			ASF1B
			TAF2
			KATNA1
			HOXB3
			SGCB
			CASP8
			CFH
			DHX30
			CNN3
			RAPGEFL1
			CASD1
			SMC4
			TUBA1B
			BRF1
			TARS
			CCDC109B
			MTHFD2
			VPS39
			MORF4L2
			UBE2M
			CD248
			COPS2
			GATAD1
			BZW1
			PCNA
			MPP1
			KIF2C
			MYO5A
			ADAM10
			NAP1L4
			VSIG4
			TXNL1
			MTBP
			ZNF653
			NEDD1
			EPC1
			SNX14
			CCL2
			CLASP2
			CLTC
			ZNF521
			ZNF629
			NXT1
			TROAP
			CPNE8
			PGM2
			STK11IP
			TK1
			RMI1
			TNC
			RFC2
			LAYN
			KRIT1
			PRIM1
			TFB2M
			ATAD2
			DNMT1
			SUV39H1
			MBD6
			SPTLC2
			CLINT1
			SYMPK
			POLE2
			CASC5
			C19orf48
			RAB3IL1
			NCBP1
			DNAJB9
			PAFAH1B2
			UBAP2L
			H1FX
			KIF15
			LAS1L
			DR1
			LNX2
			ITM2A
			BUB1B
			COX7A1
			PA2G4
			THUMPD2
			ACIN1
			RNASEH2A
			PPFIBP2
			PRPF38A
			AKAP13
			HMMR
			C6orf106
			RAB27A
			CCDC121
			TMTC4
			POMT2
			SGOL2
			PSMC3
			TUBGCP6
			DBR1
			UEVLD
			FLNA
			LRRC14
			SMARCAL1
			SIN3B
			RNF6
			PDGFC
			FAM49B
			PPWD1

## Sheet: S9
Table-S9: Parameters of multivariate Cox regression model in TCGA-BLCA cohort
		id	coef	exp(coef)	se(coef)	z	Pr(>|z|)
		IER3IP1	1.27604	3.58241	0.308744	4.13299	3.58076e-05
		RPP21	-0.511865	0.599377	0.171192	-2.99001	0.00278968
		ZSCAN16	-0.241048	0.785804	0.0947321	-2.54453	0.0109426
		FAM43A	0.183322	1.2012	0.0731435	2.50633	0.0121992
		LARP7	-0.514374	0.597875	0.191494	-2.68611	0.00722902
		MAP1A	0.204876	1.22737	0.0710059	2.88533	0.00391003
		NSUN5	-0.352108	0.703204	0.112944	-3.11755	0.00182359
		PRPF19	0.800105	2.22577	0.166178	4.81474	1.47392e-06
		GALK1	0.287433	1.333	0.126075	2.27985	0.0226163
		TNFSF13B	-0.223039	0.800084	0.066482	-3.35487	0.000794013
